# Supplementary material for: Predictive nomogram for lymph node metastasis and survival in gastric cancer using contrast-enhanced computed tomography-based radiomics: a retrospective study
Source: PeerJ. 2024 Mar 20;12:e17111. doi: 10.7717/peerj.17111 (PMC10960528; doi:10.7717/peerj.17111)
Supplement: Supplemental Information 2 [file peerj-12-17111-s002.zip]

Archive with 8 entries (5 files):
- Raw Data/
- Raw Data/1 Features/
- Raw Data/1 Features/train.csv
- Raw Data/1 Features/trainpre.csv
- Raw Data/1 Features/valiad.csv
- Raw Data/1 Features/valiadpre.csv
- Raw Data/2 Modeling validation/
- Raw Data/2 Modeling validation/roc2andkmcurve.xlsx
