# Supplementary material for: Predictive nomogram for lymph node metastasis and survival in gastric cancer using contrast-enhanced computed tomography-based radiomics: a retrospective study
Source: PeerJ. 2024 Mar 20;12:e17111. doi: 10.7717/peerj.17111 (PMC10960528; doi:10.7717/peerj.17111)
Supplement: Supplemental Information 2 [file peerj-12-17111-s002.zip › Raw Data/1 Features/train.csv]

	risk	number	Medical record number	Name (number)	N	N10	survival time	Death 1 Survival 0	number.1	original_shape_Elongation	original_shape_Flatness	original_shape_LeastAxisLength	original_shape_MajorAxisLength	original_shape_Maximum2DDiameterColumn	original_shape_Maximum2DDiameterRow	original_shape_Maximum2DDiameterSlice	original_shape_Maximum3DDiameter	original_shape_MeshVolume	original_shape_MinorAxisLength	original_shape_Sphericity	original_shape_SurfaceArea	original_shape_SurfaceVolumeRatio	original_shape_VoxelVolume	original_firstorder_10Percentile	original_firstorder_90Percentile	original_firstorder_Energy	original_firstorder_Entropy	original_firstorder_InterquartileRange	original_firstorder_Kurtosis	original_firstorder_Maximum	original_firstorder_MeanAbsoluteDeviation	original_firstorder_Mean	original_firstorder_Median	original_firstorder_Minimum	original_firstorder_Range	original_firstorder_RobustMeanAbsoluteDeviation	original_firstorder_RootMeanSquared	original_firstorder_Skewness	original_firstorder_TotalEnergy	original_firstorder_Uniformity	original_firstorder_Variance	original_glcm_Autocorrelation	original_glcm_JointAverage	original_glcm_ClusterProminence	original_glcm_ClusterShade	original_glcm_ClusterTendency	original_glcm_Contrast	original_glcm_Correlation	original_glcm_DifferenceAverage
1	1.097092367	1131263	1131263	1	3	1	680	1	1131263	0.856192971	0.567799237	30.81580463	54.27236002	74.35896664	59.42247742	68.92233594	78.63563056	36600.4273	46.46761316	0.590326003	9030.593945	0.246734659	36626.46672	31	105	467087027	2.364528796	38	15.60653982	200	23.74502958	67.37799698	68	-525	725	16.04742393	74.55008266	-1.150768243	203559457.1	0.236448267	1017.920348	590.1980785	24.27312171	249.4765702	-6.319553389	5.178343193	1.124727611	0.642193349	0.723413701
2	1.534111511	1132079	1132079	2	1	1	648	1	1132079	0.587870558	0.523196314	32.89856481	62.87996286	57.88380761	61.50242155	68.16718615	69.0621483	48163.25493	36.96527885	0.613438512	10435.74935	0.216674504	48191.50151	48	127	348044705	2.395799008	42	18.62708033	222	24.8446709	87.76319425	89	-670	892	17.5121674	93.50328767	-1.116380649	421331782.4	0.223182163	1040.486539	968.6636634	31.10816722	193.8805809	-4.977747814	5.146748302	1.366126125	0.580008487	0.775299386
5	0.568087956	1138822	1138822	3	0	0	1517	0	1138822	0.630563448	0.389651465	22.72277786	58.31564843	48.89035635	59.37307299	52.14026168	60.23114331	22867.92907	36.77171637	0.475960076	8185.869624	0.357962874	22891.89211	41	110	120517691	2.139832377	39	2.417438982	164	21.75481751	74.99063122	75	-35	199	16.36959544	79.42194427	0.105812778	144398512.5	0.250980916	684.2504618	31.73051077	5.582100321	29.32214918	0.282433361	3.4529148	1.170619637	0.49423464	0.772766487
7	-0.074212941	1139549	1139549	4	1	1	1514	0	1139549	0.661137973	0.504654491	19.09074741	37.82934219	30.81010224	60.12461845	39.10941534	63.45709253	11043.52109	25.01041463	0.669234402	3583.528887	0.324491515	11091.69958	28	99	68342993	2.305712771	38	27.53731841	169	23.47880219	63.08667365	65	-380	549	15.72676806	71.4905788	-2.741228387	56688599.09	0.244775371	1130.974465	364.8439648	19.08124858	425.1857409	-19.76584821	4.96689884	1.967334518	0.436811806	0.891447059
10	1.306732822	1142235	1142235	5	1	1	771	0	1142235	0.880121689	0.563478846	31.10399983	55.1999424	55.07119859	56.65500895	63.59298218	75.42947509	35524.78981	48.58266654	0.542784904	9628.176476	0.271026979	35572.21985	38	108	351500197	2.217922303	37	3.446756205	184	21.84045996	73.19653591	74	-251	435	15.52357386	78.14385801	-0.229728402	217220428.1	0.250012907	748.7296756	211.0104562	14.50903003	39.06606657	-1.310540089	3.466467546	1.472947806	0.403310512	0.89303247
11	1.061603907	1143953	1143953	6	2	1	52	1	1143953	0.517074976	0.342484718	52.71896976	153.9308677	116.8785469	172.303306	106.5757884	179.4818726	327399.9641	79.59379969	0.458456807	50107.73636	0.153047471	327403.1138	20	80	1823389199	2.038981828	31	4.938769048	213	18.71356209	50.83938274	52	-304	517	12.95262715	56.26206005	-0.405959622	1036368168	0.290623951	580.7765627	243.6788362	15.59517323	35.32300021	-1.448858964	2.858272444	0.98090185	0.488637696	0.69712781
12	1.481756446	1144031	1144031	7	0	0	970	1	1144031	0.740428916	0.345543976	31.29290127	90.56126988	92.82158753	93.35658356	93.91941147	105.0326636	89103.09176	67.05418293	0.522152399	18476.3152	0.207358856	89135.93342	33	89	869235791	1.972066831	29	23.49196724	169	18.15021962	62.14713566	65	-536	705	12.3043021	66.92708435	-2.135366575	399260758.8	0.306331634	616.968148	627.7476705	25.04253385	159.0135723	-8.849571577	3.195876416	0.719461658	0.631418055	0.545682589
14	0.98874235	1147763	1147763	8	3	1	616	1	1147763	0.561203879	0.383530458	29.59771308	77.17174084	77.7882017	47.8607796	76.83934359	80.54898683	40496.12763	43.30908029	0.469208824	12154.21603	0.300132796	40548.89873	41	106	266164903	2.228948932	33	33.07235894	204	21.93940704	73.1786539	76	-471	675	13.82051731	80.43368614	-3.29610196	262334257.7	0.268098022	1114.46248	507.6751418	22.51602476	533.5646632	-25.37608288	4.848076165	2.033351843	0.41515871	0.826691342
17	1.168111438	1150646	1150646	9	3	1	725	1	1150646	0.857184239	0.720178178	27.99010369	38.86552599	42.70300416	40.56974444	43.17442247	46.43301003	20892.5408	33.31491631	0.604532215	6068.185494	0.290447464	20921.75697	63	151	301458936	2.627309843	47	48.44301027	244	30.56706403	105.9239732	111	-749	993	19.58005218	116.4539216	-4.510230301	283730738.9	0.200579539	2341.627762	1217.099746	34.86243035	3746.682031	-114.5221037	10.36887037	3.530381505	0.494886343	0.984377538
18	0.752032623	1152393	1152393	10	0	0	1457	0	1152393	0.675949163	0.407390513	11.11967527	27.29488023	30.29423945	31.56880714	19.55545714	33.83396193	3739.396752	18.44995145	0.661711885	1760.689956	0.470848662	3762.065736	50	123	33496940	2.308591119	40	10.55757878	165	24.28214346	87.80508253	92	-161	326	16.92021475	93.67883641	-1.695642595	33014852.04	0.241352116	1065.991874	123.5979545	11.08345454	210.7413058	-15.94627603	5.099698913	2.080446326	0.42450489	0.955100619
19	2.259566442	1152927	1152927	11	3	1	109	1	1152927	0.619361062	0.448954184	30.78826896	68.57775256	73.63311019	53.05545118	67.6037299	81.74393394	56112.67572	42.47438968	0.641508221	11048.98923	0.196907189	56164.87188	57	120	498981358	2.078013439	33	3.294135168	179	19.65560979	90.24746863	92	-106	285	13.79543496	93.57544132	-0.371156183	491800018.3	0.276934629	611.7576239	84.88382937	9.182786707	30.86382155	-1.763421792	3.140918663	0.9005443	0.553755434	0.648078905
20	-0.211974028	1156211	1156211	12	0	0	1443	0	1156211	0.642456801	0.362849132	20.00884158	55.14369415	64.15660839	65.39597541	39.41589527	67.97872608	25313.82613	35.42744133	0.641228471	6501.943474	0.256853446	25348.5056	26.2	93	117381627	2.096057116	34	3.161895283	163	20.51428126	55.98943218	52	-96	259	14.47484717	61.59122668	0.476825427	96159028.84	0.275340006	658.6626877	46.43554472	6.76547764	37.3424	3.73693066	3.53726484	0.881917584	0.600511018	0.630294305
21	1.545014809	1156275	1156275	13	0	0	1442	0	1156275	0.763162988	0.562692041	34.49021693	61.29501476	71.96752918	57.09837031	66.21981023	74.98011804	66117.4056	46.77808664	0.677022908	11679.51019	0.176648041	66138.6377	42	104	865717743	2.079162639	33	4.671807046	163	19.79613125	74.73297733	77	-162	325	13.77506269	78.8797056	-0.714594352	411515130	0.280090053	636.9900552	112.0879689	10.55788135	46.55467933	-3.893939747	3.332148738	0.856183839	0.590767549	0.638310588
22	0.823883333	1158154	1158154	14	2	1	1434	0	1158154	0.800356306	0.374794618	15.73911845	41.993982	41.98952408	36.11260351	38.79635948	44.66258392	14262.38715	33.61014833	0.664545201	4279.776394	0.300074339	14282.27236	35	105	206439980	2.222815486	37	3.835295303	175	22.068424	71.60627178	74	-144	319	15.58972404	76.78493845	-0.458676069	84207231.98	0.25057392	768.4686143	90.33736663	9.464457096	51.82823343	-2.667854582	3.958224482	0.915116654	0.622883437	0.656292443
23	1.63495921	1159111	1159111	15	2	1	1429	0	1159111	0.722918726	0.491254704	27.27757241	55.52633322	57.78144976	46.57983924	56.89232525	66.13617555	25522.8941	40.14102607	0.496425527	8444.68196	0.330866944	25569.62834	57	130	262419440	2.356673694	39	38.72420618	236	24.09879217	94.72466561	97	-553	789	16.19479195	100.5745051	-2.648633992	258642699.4	0.237412557	1142.468808	750.0825261	27.37164068	620.0495699	-19.44231115	5.291802286	1.789098707	0.497911026	0.798176101
24	2.718516711	1159657	1159657	16	2	1	567	1	1159657	0.550627099	0.343036635	48.83468321	142.3599644	99.56440667	132.4513447	118.5188014	141.8633235	162826.6735	78.38725427	0.343996875	41919.23297	0.257446965	162884.3096	52	121	1196998206	2.341067797	36	81.51511433	240	24.47300307	84.72694644	88	-944	1184	14.91936269	94.80448316	-6.054857725	1463986262	0.251660661	1809.234575	1765.428953	42.00337717	3177.998805	-86.35450973	7.06692188	2.486396556	0.482113297	0.845574163
25	1.183343024	1160434	1160434	17	0	0	1419	0	1160434	0.922720224	0.695596654	31.5935749	45.41938882	53.31724239	50.30752294	46.65778889	56.31340203	30596.76823	41.90938863	0.606741646	7797.056662	0.254832687	30641.52515	36	117	290578351	2.502536619	43	29.67954305	241	27.99161106	78.21832111	84	-505	746	18.05756008	88.69054091	-3.323761132	241026606	0.22015629	1747.906289	613.5482301	24.74062096	1710.293585	-69.63310304	8.182522676	2.384858646	0.55350843	0.901119226
26	0.333714769	1160778	1160778	18	2	1	100	1	1160778	0.646105443	0.479886836	27.0439221	56.35479048	57.36365937	46.734383	51.47265195	60.11256455	21542.14712	36.41113688	0.54130019	6916.800824	0.321082239	21573.39044	10	110	239459243	2.780527787	51	5.886919719	243	32.09638312	61.25945407	64	-269	512	21.45952425	74.48952594	-0.679611631	119704044.5	0.178300117	1795.968762	199.8675146	14.07914578	338.2165404	-9.063206934	8.640482818	2.062146346	0.613879131	0.966709616
28	-0.28349223	1160857	1160857	19	0	0	1426	0	1160857	0.879202171	0.392008813	19.218497	49.02567587	56.6003124	46.41862126	46.35047844	58.49867315	21247.70152	43.10348066	0.541492453	6851.195407	0.322444072	21263.91841	50	119	215151667	2.220627767	34	12.93762805	196	21.50462565	83.79924311	83	-372	568	14.52976446	88.48223654	-0.610124761	166477475.1	0.257850817	806.7930361	358.2247278	18.9084096	107.8028971	-0.463147561	3.896681582	1.109687181	0.555526548	0.662232252
29	1.606734375	1160980	1160980	20	3	1	1291	1	1160980	0.659354762	0.412542876	31.85322245	77.21190758	84.91067365	60.80462565	81.10687394	85.94406611	58749.50521	50.91003898	0.516771433	14142.35611	0.240722982	58804.395	44	97	376660055	1.868608288	28	3.512832809	153	16.65100615	70.50832723	71	-117	270	11.72101109	73.56957448	-0.229099666	318277746.5	0.320942501	441.0580811	70.5630959	8.380843462	15.68446118	-0.594484579	2.17979527	0.881893888	0.423767615	0.648687945
30	0.942891141	1162169	1162169	21	0	0	1416	0	1162169	0.390063229	0.304055218	19.44154136	63.94082462	27.08136189	52.35698585	58.40046453	58.53728946	12985.50881	24.94096453	0.586395321	4556.166739	0.350865477	13001.50014	31	97	131838073	2.106978487	36	3.313007661	149	20.53922793	65.67160531	68	-114	263	15.01556319	70.41039108	-0.371681557	64456538.35	0.266490221	644.8634276	67.87299678	8.205073612	34.86297368	-2.297038353	3.249872862	1.051362861	0.511246645	0.731761392
31	2.569491766	1164428	1164428	22	3	1	184	1	1164428	0.530982855	0.350815044	47.83225701	136.3460828	94.52603146	109.9800714	118.8185549	135.3755386	179174.6229	72.39743231	0.374865376	41000.87523	0.228831933	179224.9299	56	102	1187498750	1.720615622	24	16.73504476	174	14.66016947	78.46626192	79	-338	512	10.10274799	80.81081391	-1.123884785	1170408268	0.36161051	373.4333846	313.5553406	17.69985141	35.23182088	-1.920453234	1.853874027	0.771961301	0.412237718	0.580240343
32	1.474902366	1164594	1164594	23	3	1	200	1	1164594	0.722442434	0.612735196	32.22493122	52.59193763	54.34880547	46.46956441	57.01346494	61.49920744	36959.02692	37.99464741	0.621541845	8632.980721	0.233582468	37018.45087	47	116	269784415	2.168865349	40	2.543291514	175	21.95226104	80.49008227	80	-60	235	16.35841258	84.75228547	0.070952853	265901677.7	0.250009165	704.2965482	47.06113027	6.80394564	37.34534749	0.571494727	3.898433343	0.830084078	0.64848481	0.62676305
33	1.14943926	1165130	1165130	24	3	1	1407	0	1165130	0.774291972	0.448373523	22.98585451	51.26496844	58.29050698	52.82659061	48.11645448	58.3960898	29539.1235	39.69405352	0.67800203	6815.821367	0.230738782	29573.16804	48	126	253057914	2.320163895	46	3.164522785	177	25.01125239	86.7844026	86	-204	381	18.96339179	91.83603953	-0.180633869	249415904.5	0.221883129	902.3256224	171.2929926	13.04858771	63.49442992	-0.849248718	5.094911695	0.986968718	0.675650842	0.67103879
34	0.423918039	1165158	1165158	25	0	0	1407	0	1165158	0.506713376	0.423689206	29.62801611	69.92865445	75.08092796	44.54664436	78.36345222	78.38897017	45841.12088	35.43378457	0.602493873	10280.99091	0.224274422	45848.51294	33	114	276275169	2.408595146	40	33.39777122	251	25.31954363	68.463498	65	-691	942	17.16504827	77.06557258	-2.044309776	272299016.8	0.23110827	1251.851918	980.6937117	31.29921985	675.1492539	-14.28841475	6.077603721	1.867682234	0.532696618	0.826990669
35	0.830287113	1165766	1165766	26	1	1	519	1	1165766	0.763930462	0.594227127	26.57152985	44.7161172	42.30950721	47.18153134	52.85551888	56.07104807	22865.07893	34.16000408	0.559652435	6961.14794	0.304444518	22896.65945	38	93	113943342	1.906493906	29	3.523965849	168	17.20727638	66.61254358	67	-130	298	12.29090332	70.03425679	-0.061057481	112303469.4	0.311737652	467.5661618	85.51304634	9.22821084	17.81722559	-0.043386203	2.300563798	0.888425164	0.442333364	0.652364857
36	1.827527151	1166467	1166467	27	0	0	1402	0	1166467	0.813705507	0.402866611	12.72776399	31.59299789	36.2906745	36.89452026	26.72908349	39.43317388	6417.792242	25.70739638	0.681575768	2450.344153	0.381804842	6439.188348	56	132	100240759	2.279695121	43	2.612313867	195	24.03254094	96.78839486	100	-14	209	17.74806618	101.105837	-0.268003833	65823896.32	0.235480623	854.3968916	30.58982026	5.45967722	49.92798211	-2.708924069	4.323524133	1.199144863	0.565111268	0.767851531
37	2.06322596	1167535	1167535	28	3	1	140	1	1167535	0.519895546	0.393303634	42.03800865	106.8843636	72.31884696	109.1515575	83.37837325	116.9447653	136268.9128	55.56870454	0.524511067	24415.22113	0.179169413	136304.6875	50	111	1305339413	2.093212875	33	80.72990806	198	20.2135055	80.9350662	83	-713	911	13.59925572	86.49705977	-5.136918557	1019796416	0.281745491	931.2564072	1077.653388	32.81734951	981.2138279	-32.9932672	4.192373435	1.493565936	0.476274077	0.713048842
39	-1.234132516	1169557	1169557	29	0	0	1261	0	1169557	0.780821164	0.350847898	10.38722319	29.60605788	28.04668963	27.87527215	30.39064	32.32387653	4342.801846	23.11703656	0.629305499	2045.514711	0.471012674	4360.359696	2	80	15581413	2.370185016	41	3.098470582	167	24.2796484	40.62138011	40	-88	255	17.0419435	50.77817903	0.068031955	11242853.76	0.225901175	928.3269432	38.21689218	6.160982585	41.62006355	0.281401646	3.675608659	2.639231858	0.164633327	1.246832886
40	0.109624375	1170525	1170525	30	2	1	1381	0	1170525	0.912208215	0.724438346	27.31018118	37.6984202	39.43359975	43.05991749	38.92558819	44.11322712	20586.28836	34.38880859	0.660717478	5497.775866	0.267060082	20607.38678	29	84	119109419	1.905156169	29	3.100481291	134	17.11872846	57.269348	58	-57	191	12.08181307	61.17709448	-0.13605055	77125965.95	0.312118515	462.8586693	34.70782849	5.856878254	17.29330563	-0.275515926	2.380992025	0.761964146	0.514786677	0.601600275
43	0.522802485	1173470	1173470	31	1	1	1372	0	1173470	0.530288019	0.257009065	7.979651197	31.04813131	18.24700485	30.81629614	31.24830959	31.75269168	2255.36352	16.46445205	0.540209181	1539.571505	0.682626766	2263.477345	34	110	25048690	2.26062781	41	4.235946174	153	23.31568715	73.20494438	75	-140	293	17.0750698	78.69248248	-0.436623779	14016598.84	0.236349413	833.5429175	92.15711523	9.568715121	59.18227101	-3.295748712	3.837876907	1.451575568	0.452095565	0.87763634
44	1.376215865	1173489	1173489	32	2	1	1299	1	1173489	0.814228196	0.587824307	18.70788962	31.82564821	35.75008453	31.60140307	32.72404455	39.43379759	10843.49495	25.91334012	0.808011028	2932.10616	0.270402317	10877.16989	57	118	95526472	2.048754098	30	5.817664634	160	19.18047765	89.63591881	92	-147	307	13.09807276	93.0370697	-0.87899865	94151655.01	0.28902604	621.2983981	104.1755565	10.17948915	45.01625969	-4.276171644	3.109254485	0.89819561	0.5495337	0.65813586
45	-0.579207709	1174339	1174339	33	3	1	1370	0	1174339	0.956338316	0.464620504	27.50120111	59.19067466	63.94624696	59.42229884	60.9355631	68.40307614	37128.19836	56.6063101	0.539830411	9970.01997	0.268529592	37204.3917	17	71	82648171	1.968107383	29	43.80946468	139	17.78826211	43.42320892	44	-511	650	11.71580822	50.32473179	-3.034163536	94223047.35	0.311497458	647.0035565	543.1057599	23.29651408	209.0579121	-9.067476258	2.776495034	1.26389657	0.372625378	0.724820176
46	1.357315542	1174774	1174774	34	1	1	688	1	1174774	0.49544258	0.410683013	21.47476254	52.29035991	38.56416207	43.05889622	49.86177073	56.58756503	14662.27421	25.90687084	0.622953813	4650.459155	0.317171749	14704.28575	52	123	132060092	2.299383149	36	46.12410253	196	23.36568674	87.1578524	90	-524	720	15.27017225	94.08403629	-3.973308974	130159483.2	0.250128373	1255.31465	630.6200862	25.09535317	832.9248421	-33.462861	5.313306691	1.941600955	0.464093133	0.857386862
47	1.210244223	1175701	1175701	35	1	1	352	1	1175701	0.609558021	0.400774345	28.96218719	72.2655717	56.57752614	59.1129307	96.75638267	97.09567854	45662.84904	44.05005884	0.551628241	11199.86967	0.245273125	45696.72931	29	108	261909519	2.468884682	39	14.63140184	313	25.78373493	66.18585541	63	-689	1002	16.75451617	75.15972682	0.007829708	258140117.2	0.227402323	1268.41708	974.0031641	31.19156812	262.6263192	9.425122178	6.08434232	1.727409382	0.556810871	0.856481343
48	0.753917383	1178576	1178576	36	1	1	642	1	1178576	0.632598944	0.479816398	29.93373922	62.38581956	50.1471046	60.42289927	62.31609359	67.21592341	29147.38538	39.46520358	0.50626289	9047.066151	0.310390316	29150.34221	30	91	131853107	2.057473289	32	6.553115329	143	19.22076136	61.92206519	64	-202	345	13.27260942	66.76909123	-0.816015419	129955477.1	0.286446681	623.769386	146.0556275	12.06846015	37.64064561	-2.623148923	2.812568871	1.182363606	0.407337411	0.750836131
49	0.660583276	1179662	1179662	37	3	1	822	1	1179662	0.618675519	0.480631347	33.53593871	69.77476383	68.24059547	49.04115778	79.47282127	79.92210601	42505.28485	43.16793821	0.527004454	11176.31053	0.262939316	42535.71838	27	83	243148171	2.031026472	28	16.36904302	180	18.39139226	55.10182676	56	-324	504	11.98847873	60.83953312	-1.544151561	157443783.3	0.305665083	665.2374773	248.9299116	15.75925126	120.2496702	-5.684232041	3.233015889	0.929593696	0.552464371	0.636371611
50	0.981265887	1179904	1179904	38	0	0	484	1	1179904	0.773738486	0.404811086	19.74325452	48.77152628	40.27284748	51.17319548	50.85504294	51.34624504	21881.68854	37.73640693	0.662529296	5710.396427	0.2609669	21914.99388	44	96.6	121602614	1.918100325	27	6.497251881	195	16.89187409	70.47996402	71	-163	358	11.24549523	73.95250483	-0.480079992	119852509.2	0.322775708	501.5476422	107.7948775	10.36703788	30.57449345	-1.334174977	2.297121133	1.019649808	0.383864609	0.692138375
52	1.341025867	1183265	1183265	39	1	1	622	1	1183265	0.836549271	0.58867736	33.67099649	57.19770927	67.76024812	60.49632717	57.41840406	72.93172986	51895.28523	47.84870198	0.623793046	10786.04424	0.20784247	51914.8974	50	117	518967272	2.19926207	35	147.5683749	195	21.91181663	82.38170421	84	-905	1100	14.65243398	90.06963761	-7.963773965	421161662	0.26210928	1325.794431	1671.141821	40.86513633	4758.438799	-105.4745525	6.473436099	1.744131299	0.574234949	0.652052208
55	1.094824673	1185820	1185820	40	3	1	1316	0	1185820	0.578451723	0.549725375	22.0670482	40.14194941	41.00579053	29.21929422	40.98824705	41.51258025	10313.95518	23.2201798	0.580215122	3949.225276	0.382901148	10328.71584	50	105	194807944	1.923722834	29	4.010951322	167	17.30520748	77.67656015	78	-81	248	12.24672337	80.73776097	-0.191229626	67328622.95	0.314445001	484.9380502	59.46419626	7.679278011	24.73987569	-0.243402827	2.636004594	0.664782712	0.597127161	0.524504212
56	2.021103635	1186888	1186888	41	1	1	1308	0	1186888	0.741438882	0.449023043	37.75017763	84.07180477	68.09754677	91.57405965	84.45901806	94.458141	106482.9162	62.33410493	0.576546132	18843.86651	0.176966101	106519.8766	52	105	813331106	1.923821517	26	23.19643062	207	16.96039594	78.52751642	79	-414	621	11.31071873	81.93074237	-1.653148735	715030281.9	0.323721712	546.0757095	428.2871553	20.68633353	106.4814177	-4.778056371	2.526002049	1.075018905	0.402299156	0.691518942
57	0.142612997	1188242	1188242	42	0	0	1310	0	1188242	0.753662129	0.282201145	10.41453663	36.90465759	34.86587564	32.48906671	36.77970881	39.53876811	6419.305971	27.81364281	0.573987967	2910.092011	0.453334367	6457.703616	39	92	30965991	1.861952696	28	3.551699522	167	16.61333871	65.43452381	65	-33	200	11.68055846	68.74728433	0.294667942	30520328.46	0.324177688	444.5121964	26.81324252	5.150655282	14.80093942	0.863844854	2.089905335	0.954110467	0.373190483	0.683029455
59	1.037051641	1189548	1189548	43	3	1	409	1	1189548	0.779150352	0.395495485	23.49194677	59.39877366	59.92206792	52.13873957	65.04779123	68.37480065	35310.59754	46.28057542	0.63644772	8178.207038	0.231607721	35362.62943	43	102	213210629	2.06630307	31	9.308270025	217	19.13941113	72.86097717	74	-262	479	13.11256748	77.08755311	-0.723530877	210142101.6	0.286963905	633.7688496	209.6050821	14.45840942	55.38488404	-1.881257688	3.179908757	0.942124187	0.542253116	0.650689263
61	-4.744809565	1192018	1192018	44	0	0	1294	0	1192018	0.744978866	0.372613189	11.87360077	31.86575546	34.03892883	28.73467285	30.19416169	35.58894143	3599.974287	23.73931437	0.535994208	2119.289535	0.588695742	3633.936696	39	98	19366751	2.085249436	33	20.7566575	184	19.47126215	67.48548956	68	-312	496	13.41130664	72.47559937	-1.513442008	19088024.72	0.282416342	698.4212025	265.1897442	16.27339296	88.53461228	-2.564009096	3.005007548	1.540265017	0.322559557	0.827625583
62	1.683863263	1194089	1194089	45	1	1	1286	0	1194089	0.819542473	0.736260377	31.20656707	42.38523224	39.54601183	48.5696238	45.12344584	48.77168182	29095.59334	34.73649806	0.749762966	6101.617116	0.209709321	29101.79249	54	127	743652036	2.276563941	39	2.975131706	224	22.7881068	90.67782244	90	-68	292	16.23119922	95.02890408	0.031686154	262803522.1	0.239426894	808.0251285	52.14433975	7.179999882	44.09114115	0.483604443	3.891735797	1.524105261	0.437047982	0.919865519
63	0.671919214	1194256	1194256	46	0	0	1286	0	1194256	0.524242253	0.423043167	22.93269543	54.20887795	34.03222297	56.61768622	56.89556858	56.8990013	17068.9151	28.41858429	0.561481216	5709.781709	0.334513452	17087.39476	26	98	226550198	2.246582138	38	3.153806895	174	22.27700411	62.49855228	63	-127	301	15.9190103	68.45024418	-0.188496707	80061893.31	0.245573843	779.3668907	82.47791109	9.05124909	42.81343221	-1.466864374	3.700827054	1.489852136	0.425684684	0.909671446
64	0.781161389	1195623	1195623	47	0	0	1280	0	1195623	0.902154903	0.556690654	20.58588167	36.9790323	45.71080331	38.99376766	45.18091076	47.74971623	16351.66025	33.36081529	0.534196303	5832.093567	0.356666753	16314.07928	41	98	283226131	1.968676837	30	5.451296612	175	17.90847315	69.547123	69	-179	354	12.52544128	73.24161702	-0.328945663	87514177.75	0.302309529	527.5321463	128.564591	11.32395577	26.25762351	-0.465940519	2.444535568	1.114258263	0.373284955	0.761674005
65	2.973541395	1195770	1195770	48	2	1	169	1	1195770	0.639731814	0.343921844	36.44970012	105.9825097	87.38734377	109.1543533	78.19559311	112.5244114	129548.687	67.80038316	0.525260184	23572.10248	0.181955549	129551.3649	68	132	4506595013	2.131022505	33	15.4372389	216	20.16248304	100.3871249	101	-746	962	13.96667809	103.6754235	-0.702359664	1392494950	0.270933041	671.0185926	1194.882716	34.56019314	128.7737711	-3.508398387	3.199186728	1.296264262	0.422945955	0.826521407
67	0.392527538	1198746	1198746	49	3	1	584	1	1198746	0.38193252	0.344656829	24.79662647	71.94584399	36.95510698	64.21875	57.54037518	70.26130949	18336.83395	27.47845752	0.59648239	5637.710004	0.307452749	18371.33789	21	100	138963311	2.416124069	41	8.777478736	185	25.02210502	60.25090823	60	-481	666	17.38980356	68.37025985	-0.596308081	85876679.92	0.22137679	1044.320488	528.2973371	22.9678139	124.8095836	-1.923453108	4.925058772	1.817928793	0.460818107	0.982370348
68	0.142468264	1199125	1199125	50	1	1	1265	0	1199125	0.797911616	0.47366075	14.65820093	30.94662354	32.3200585	31.88428557	31.48398728	35.41545073	6280.540466	24.69267039	0.600198967	2742.754226	0.43670672	6279.922485	31	103	52455790	2.269510988	38	17.0639441	182	22.79351351	65.50186971	64	-458	640	16.17598273	71.84674887	-0.88156051	32416679.31	0.242672969	871.4603882	492.6807915	22.18282065	118.0850525	-1.334243385	4.035112494	1.622115621	0.426459505	0.935059842
69	0.711289632	1201834	1201834	51	3	1	1252	0	1201834	0.964930034	0.746887781	27.7804101	37.19489166	43.60977808	43.78744213	41.60337804	45.63463083	23838.02319	35.89046807	0.750107027	5339.997443	0.224011756	23870.13245	54	121	320621165	2.168708331	35	3.306436649	200	20.8276303	87.2486667	88	-155	355	14.62371206	91.10793973	-0.103648091	198137774.4	0.259960096	688.3268409	122.4829709	11.0474724	32.11243338	-0.318321142	3.203981561	1.458962344	0.373956148	0.897034145
73	0.761887668	1204852	1204852	52	1	1	1238	0	1204852	0.668934257	0.398645363	15.8713229	39.81313809	41.2511837	43.96376349	32.02114932	46.05619498	10409.63173	26.63237193	0.588358317	3918.613868	0.376441162	10423.4848	44	132	147123331	2.49755827	47	2.901035102	220	27.22924587	87.07968222	85	-88	308	19.53587135	93.39461843	0.270709852	90919416.89	0.203452422	1139.683696	66.29605344	8.083057537	91.52764995	4.001266366	5.690919024	1.850683506	0.509535093	1.0048521
75	1.069271283	1206942	1206942	53	1	1	1232	0	1206942	0.464272762	0.395684057	14.07375657	35.56816691	35.15625	35.35956833	18.45619418	36.3523105	5260.022163	16.51333108	0.705038678	2074.577028	0.394404617	5280.647278	60	134	89248137	2.261092183	39	2.779265537	193	22.66361619	98.21942657	99	4	189	16.1942803	102.1982705	-0.109062156	55153649.12	0.239814879	797.4307285	21.16785485	4.530851411	42.80530223	-0.791067709	3.854741566	1.29886067	0.495843989	0.842250242
77	1.455381625	1208347	1208347	54	2	1	1225	0	1208347	0.468714947	0.356889814	18.50949259	51.86332553	28.08754077	52.44433615	51.74455036	53.54406803	15112.19817	24.30911586	0.712063997	4151.294304	0.274698244	15124.77898	39	122	207251076	2.461788597	42	3.227537949	206	25.8275397	81.90198507	83	-68	274	17.98852738	88.18768427	-0.287825599	117626429.4	0.214463349	1069.1325	47.79670846	6.865935777	73.29213714	-3.272834022	4.729999652	2.110082766	0.381205889	1.094222252
78	-0.692606964	1211258	1211258	55	2	1	1212	0	1211258	0.79922037	0.374402408	10.48507788	28.0048356	26.34098814	29.71216081	27.16829872	32.21109951	3865.316391	22.38203508	0.567470566	2098.927721	0.543015761	3893.89801	19	82	18716233	2.047140457	34	2.740362645	141	19.62327924	48.88604983	47	-22	163	14.39783434	54.50100136	0.365398934	11566275.58	0.275841399	580.513281	12.91368098	3.525609409	25.61566372	1.913998831	3.069452392	1.13452037	0.460860858	0.774823346
79	0.870185043	1211622	1211622	56	1	1	1211	0	1211622	0.838196282	0.625186543	46.08010435	73.70616793	84.37692496	89.032282	71.00698268	91.23943124	128267.7324	61.78023595	0.606313083	20286.11094	0.158154436	128305.1249	26	114	1292759809	2.526500326	46	2.97187183	224	27.38348295	70.16696654	70	-149	373	19.5177937	78.03180449	0.034403236	781245095.8	0.200985196	1165.559319	88.39804966	9.357369682	88.15576603	0.75332058	5.500927639	2.150254386	0.437917486	1.108389274
81	0.229102406	1215474	1215474	57	2	1	1060	1	1215474	0.617472237	0.501670497	15.35280874	30.60337181	33.95805374	33.57739427	22.98906946	34.93052535	5457.44133	18.89673246	0.661683799	2265.477085	0.415117076	5480.255127	41	124	70921539	2.434591577	45	2.800963679	204	25.81959821	83.49898512	84	-21	225	18.50758963	89.42855912	0.022244997	43828160.55	0.212541777	1025.38667	25.13113695	4.937090744	65.60381201	-0.57997613	4.81337217	1.788721261	0.457760921	0.998558789
82	-0.392400609	1216075	1216075	58	0	0	1195	0	1216075	0.731406312	0.282558203	7.546958444	26.70939428	21.41343959	24.97904188	27.85983465	28.73533308	2637.987857	19.53541958	0.597269723	1545.831499	0.585988861	2664.408592	27	90	19171291	2.070527223	34	3.159414106	175	20.04596177	57.41218565	55	-28	203	14.33749602	62.60757008	0.457335633	10443703.22	0.278341197	623.5487699	23.95608311	4.855451795	28.63580047	2.389639912	2.952313798	1.429794136	0.347980065	0.887591322
83	0.78251362	1217951	1217951	59	3	1	1188	0	1217951	0.749692732	0.55140397	21.71089038	39.37383766	39.5661119	42.42689916	39.57008986	43.68859641	11036.54212	29.51827993	0.582372716	4116.282007	0.37296845	11067.39003	41	129	157647411	2.614407071	46	6.355278168	334	28.50651973	84.4199924	83	-181	515	19.19361132	92.51964919	0.597381208	94735591.32	0.199149078	1433.15037	144.0091384	11.95135066	306.5195015	14.11320844	6.903639414	2.207564604	0.515015443	1.084637947
84	0.549472726	1219144	1219144	60	2	1	729	1	1219144	0.548912759	0.451986939	20.35756356	45.04015893	35.56747343	58.0697402	38.26705732	60.49241502	8186.419487	24.7231179	0.556184845	3531.785374	0.431420034	8214.202881	37	103	74672105	2.18129074	35	8.336149107	154	21.0708604	69.79047547	70	-307	461	14.61502098	74.95213891	-0.775456774	46145938.91	0.261530697	747.1126598	267.9763779	16.35883848	65.04594681	-3.308506809	3.185594617	1.726832686	0.29731179	0.9668335
86	0.637170584	1220676	1220676	61	0	0	1175	0	1220676	0.764327459	0.511991191	32.19674834	62.88535608	61.75419275	71.65595869	58.51166125	71.89469839	64490.1495	48.0650044	0.766333749	10148.34201	0.157362668	64522.77374	30	91	448150624	2.059254953	33	4.08334812	159	19.28135656	60.79822621	62	-239	398	13.52470552	65.51534534	-0.382112797	276948551.5	0.281064649	595.8361658	169.7372958	13.00324808	36.75977018	-1.381143168	3.252954534	0.642047513	0.669915356	0.529521312
87	-0.20797431	1220779	1220779	62	1	1	1175	0	1220779	0.370663705	0.267438302	10.85178119	40.57676517	40.85780649	18.27540638	42.76942404	43.65405215	4195.009232	15.04033411	0.662271874	1899.341658	0.452762212	4217.720032	20	90	25559625	2.212732617	36	3.121497247	152	21.49527938	54.81450549	54	-53	205	15.0081814	61.19640512	0.055941498	15795361.52	0.253523885	740.3699874	33.23373325	5.731405595	32.59594904	0.586755139	3.197463064	1.659176588	0.315894659	0.968851846
88	0.112580022	1221002	1221002	63	2	1	1163	0	1221002	0.872016359	0.534173172	25.46245933	47.66705002	49.89890543	51.75644009	49.90037694	52.51517859	27101.89034	41.56644738	0.617601647	7064.944175	0.260680863	27110.03112	20	95	157100963	2.323581332	40	3.192994769	190	23.44021758	57.01470203	57	-91	281	16.58030626	64.16476703	-0.040913037	111615178.9	0.23325988	866.4410806	47.16391802	6.840757034	42.32615561	-0.341011085	3.655815676	2.184223287	0.252110105	1.119829012
89	0.261687539	1221583	1221583	64	0	0	809	1	1221583	0.849458414	0.57743053	21.26134821	36.82061668	40.17326974	34.93052535	36.91238835	40.39417598	14469.48338	31.27758264	0.663115431	4330.423194	0.299279738	14488.56354	24	99	113887022	2.327997612	40	3.754644638	170	23.66618269	62.99833653	65	-205	375	16.57662705	69.69666538	-0.402870789	70380010.85	0.232987718	888.8347594	147.2250502	12.1087721	62.83669665	-3.698332331	4.082609664	1.673279664	0.4175972	0.960924898
93	-0.434976817	1228875	1228875	65	2	1	1147	0	1228875	0.879398737	0.574519822	15.69073283	27.31103826	27.24950275	27.70883507	30.29155204	30.43357344	5346.745491	24.01729257	0.601712461	2457.469447	0.459619679	5357.894897	38	115	58755320	2.312621748	43	2.438738652	172	24.33491723	76.88811995	78	-27	199	18.0500819	82.32164672	-0.011559639	36309668.88	0.225381428	865.0705278	32.88844806	5.665424907	48.95679061	-0.456070089	4.492951063	1.327696614	0.544392334	0.841137334
94	2.411585111	1233268	1233268	66	1	1	413	1	1233268	0.771997754	0.515453434	28.35245757	55.00488636	63.10411164	53.84354369	44.71897111	63.64239156	33585.64281	42.46364873	0.652655334	7713.225165	0.229658405	33612.60223	55	145	639822439	2.545651121	46	3.266914489	213	27.90702274	102.5620967	106	-137	350	19.44703715	108.4591538	-0.468343799	395398083.2	0.201827521	1244.404369	115.4708445	10.70157842	108.3610126	-6.753768949	5.739539312	1.952809253	0.490979306	1.048855561
95	1.313772923	1233888	1233888	67	1	1	411	1	1233888	0.514661524	0.36281824	20.41050948	56.25546685	35.72551609	55.65574993	57.18227435	59.97551584	19253.08594	28.95252429	0.659116593	5270.544032	0.273750611	19287.42188	42	119	205970759	2.379008901	41	6.249279337	203	24.3093207	80.78462324	82	-263	466	16.84553406	86.65267311	-0.577133787	144823189.9	0.228903285	982.5304055	219.8769857	14.81084539	80.92894747	-3.343578955	4.156936691	2.094398684	0.329580123	1.085009621
96	0.537777844	1234385	1234385	68	0	0	1115	0	1234385	0.482374795	0.445977093	19.60277977	43.95467856	48.57999454	27.70883507	49.02248816	49.1635355	10917.20009	21.20262907	0.653858885	3639.7728	0.333398011	10956.18439	30	110	102588884	2.41259014	41	18.49931504	206	25.07685392	68.5367477	68	-442	648	17.35451302	76.06905704	-0.973039778	63397976.72	0.222638886	1089.215653	455.9090859	21.33144531	251.4523008	-3.393532833	5.123016026	1.610800538	0.520925895	0.915978067
97	0.420066819	1234666	1234666	69	0	0	582	1	1234666	0.85428662	0.568903204	29.30410152	51.50981976	56.17759918	59.16382742	52.14365909	59.58759859	37332.15252	44.00414983	0.678299911	7963.751847	0.213321529	37362.99399	25	97	248839041	2.290008043	38	4.396832312	175	22.67184263	61.16596945	62	-228	403	15.68791008	67.7185046	-0.394536098	171339063.3	0.242984704	844.5200464	169.4211615	12.99995991	55.31614968	-2.815886982	3.630115946	1.941457026	0.302951256	1.043808304
98	0.994835938	1240048	1240048	70	3	1	1091	0	1240048	0.532755067	0.486716462	33.83927243	69.52563782	62.52512634	53.02357717	76.4128037	80.91998802	41894.38164	37.04013581	0.492182876	11852.08656	0.282903962	41815.15772	25	100	294630602	2.334744966	39	7.392025328	310	23.41135322	62.56570025	63	-419	729	16.30752496	69.46980702	-0.298536578	201802212.8	0.235585171	911.5872396	403.6177379	20.0742592	85.54500189	-0.424932398	4.22384673	1.657186748	0.435225209	0.955811994
101	0.280023938	1242635	1242635	71	0	0	1084	0	1242635	0.838039696	0.540332705	15.06392323	27.87897735	30.58192466	27.12320954	33.00146724	33.59984292	6244.606953	23.36368971	0.73279483	2237.888613	0.358371412	6277.337352	52	129	61668699	2.388661902	43	42.00729987	174	26.01462212	90.77516094	95	-446	620	17.86002292	98.40037845	-3.816307695	60781163.08	0.226109619	1442.504637	495.3069003	22.23256883	1026.788109	-40.75573791	6.289728121	2.21324458	0.477722044	0.878286146
102	-1.676464935	1244479	1244479	72	2	1	1073	0	1244479	0.537006218	0.310022601	12.13571277	39.14460661	29.77218596	42.29853732	31.48398728	42.32190684	6255.177498	21.02089715	0.659562097	2489.171728	0.397937825	6254.585266	15	95	41202765	2.425704575	43	5.784889252	234	25.23506266	55.04683332	55	-274	508	17.88384481	63.80452329	-0.247786801	25462524.15	0.219239808	1040.863334	191.4307956	13.80275672	95.4496729	0.560831617	5.136673855	1.479207217	0.552120342	0.845166147
103	1.295202996	1244795	1244795	73	3	1	520	1	1244795	0.781168554	0.485223426	30.61514239	63.09493891	67.4473174	57.96404336	58.66896214	70.62964068	59808.61575	49.28778222	0.710218043	10413.61675	0.174115662	59853.70093	50	95	744952598	1.67822284	22	11.44468756	185	14.05962554	72.6192728	73	-290	475	9.759306954	74.95615429	-0.908472881	336283533.6	0.370488933	344.8662844	238.8894444	15.44597916	24.98152861	-1.459708718	1.839793091	0.595173168	0.510831511	0.497655632
105	2.132897828	1246897	1246897	74	0	0	1071	0	1246897	0.825632987	0.642151663	25.15142974	39.16742913	44.08251152	36.27364867	39.80581834	45.26458943	18186.92207	32.33792151	0.637836381	5243.415922	0.288306944	18225.49438	65	139	336013434	2.291890021	40	2.971838797	235	23.08056503	102.7939102	103	8	227	16.47471521	106.7397565	0.073577605	207649903.5	0.236051628	826.7876504	22.59367608	4.694614062	43.49607747	0.198216509	3.85239855	1.635487614	0.404220718	0.948547117
106	-3.044197712	1247224	1247224	75	0	0	1069	0	1247224	0.565124935	0.408541592	14.88497474	36.43441701	34.6212016	23.37642456	36.65201904	37.01775284	3340.607077	20.58999755	0.509789307	2119.875394	0.634577891	3381.8428	26	88	10553351	2.127661777	33	32.10719268	167	20.28423717	55.11333819	55	-352	519	13.76659444	62.01591245	-2.480259914	13006477.44	0.276819714	808.4933498	318.778537	17.84104284	114.802148	-3.985449833	3.305521932	1.407336029	0.394081605	0.813723072
108	-0.179702725	1247604	1247604	76	0	0	1065	0	1247604	0.817736218	0.686766028	36.6144926	53.31436194	51.5000932	60.39046365	57.35872144	60.83969757	49970.6118	43.59708469	0.63234343	10375.46473	0.207631333	50014.5695	23	77	115193235	1.915970977	28	12.8166784	132	17.16720036	49.72798653	50	-267	399	11.89885939	54.63564797	-1.10634859	149296192.2	0.314074261	512.1813857	183.910105	13.54864068	49.98628595	-2.37871728	2.397586602	1.020252129	0.402031892	0.684516577
110	1.810921596	1252069	1252069	77	2	1	1050	0	1252069	0.781701129	0.490331998	31.97581115	65.2125729	69.95185773	65.2644303	64.8784956	75.43288004	68730.42912	50.97674189	0.706853016	11479.44909	0.16702135	68765.72667	44	122	962758432	2.404561044	41	4.626541265	257	24.69969068	83.59768226	85	-258	515	17.00383988	89.39919965	-0.435719	549590602.7	0.225122653	1003.64442	222.2756697	14.88981453	85.62276406	-4.053663743	4.418538979	2.142276993	0.346810508	1.09850587
111	1.056740527	1252772	1252772	78	1	1	1043	0	1252772	0.655940654	0.336842989	18.16781184	53.9355499	57.62135843	42.8706266	58.34242977	59.09086001	13353.40977	35.37851987	0.520185123	5232.641497	0.391858079	13374.34387	40	97	112413497	1.96986107	31	3.495658457	175	17.9972515	68.40416782	68	-114	289	12.5825523	72.07099747	-0.078195207	69469400.46	0.29977157	515.0985003	68.74437853	8.279800119	16.09213448	-0.285105754	2.171016363	1.413930376	0.211060853	0.883378348
112	0.903531311	1253094	1253094	79	0	0	1044	0	1253094	0.793015276	0.495320013	25.83156048	52.15125532	55.08698953	45.11947032	54.09951767	63.91412887	37044.37923	41.35674213	0.732683559	7334.703449	0.197997742	37098.63281	31	105	332939653	2.31092675	39	3.148980851	184	23.28220165	68.49735141	69	-139	323	16.31203251	74.47171497	-0.11931531	205750365.4	0.234916089	854.1491801	86.81069274	9.294877723	41.77406585	-0.950346865	3.667955318	2.004418284	0.293282366	1.067830677
114	-0.585541377	1266470	1266470	80	1	1	992	0	1266470	0.64679958	0.376122346	20.74930896	55.16638179	57.13197441	44.80862082	55.98570723	57.47159837	23356.41003	35.68159255	0.598431786	6602.983297	0.282705402	23378.2196	28	92	170001736	2.140382348	33	34.88129191	168	20.6459863	60.07586572	62	-445	613	13.83244908	67.03606409	-3.060332876	105057835.5	0.275322844	884.724247	440.1008935	20.96704659	300.3213575	-14.95154252	3.687211457	1.752115046	0.355817833	0.879490056
115	0.652580376	1266948	1266948	81	2	1	724	1	1266948	0.709360074	0.431334607	26.4530997	61.32848901	60.95281563	50.25814397	55.11311023	64.29613558	24207.85857	43.50398148	0.505426987	8006.879266	0.330755372	24245.31564	30	94	187997110	2.112562433	33	3.324219519	176	19.98321796	62.39419857	63	-104	280	14.0312363	67.29997673	-0.125920778	109813989.7	0.271609532	636.2508522	65.1628551	8.053804581	24.83729609	-0.563045202	2.747643057	1.551681824	0.27783914	0.930720777
117	-0.632395425	1271985	1271985	82	0	0	838	0	1271985	0.65633782	0.269467403	8.661388929	32.14262222	27.314669	25.69902202	34.30320516	34.32597244	3050.822261	21.09641858	0.52665952	1931.518134	0.63311395	3073.289345	17	84	13936497	2.114977892	37	2.594373564	138	20.83356211	49.90923423	49	-39	177	15.33328597	56.02544668	0.24367424	9646596.336	0.259427806	647.9190138	21.51648169	4.600273196	23.87769764	1.034907489	2.922642859	1.507298078	0.32023671	0.917800674
119	2.784049758	1272363	1272363	83	2	1	964	0	1272363	0.696986892	0.637499775	38.66256589	60.6471836	67.35009396	49.89662164	66.23571854	70.69794525	65876.84727	42.27029198	0.750020606	10517.18387	0.159649168	65896.54541	61	149	1319113062	2.523327753	47	5.602580905	239	27.54987416	105.6824968	107	-285	524	19.70633499	111.223673	-0.494570555	815186752.5	0.201035824	1201.915303	283.3471245	16.80116376	162.867007	-5.914678769	6.001701887	1.730322677	0.55221646	0.968237004
120	1.949592468	1273871	1273871	84	3	1	957	0	1273871	0.654387361	0.283203588	20.04495274	70.77930351	47.8406397	65.65642849	70.94249019	75.00553365	27405.57575	46.3170816	0.506846153	8672.958267	0.316466924	27458.12988	51	116	336429707	2.145052739	34	3.413636582	201	20.39382901	83.07829942	83	-88	289	14.23330614	87.01602443	-0.128305029	207907152.3	0.267211683	669.7846731	62.46668898	7.88039179	29.15011594	-0.297624456	2.982790784	1.518780857	0.324905071	0.913136532
124	-3.311546586	1281079	1281079	85	0	0	926	0	1281079	0.813385721	0.512028789	22.42440135	43.79519638	51.36236016	47.75431764	43.13773589	51.60722492	22344.74945	35.6223874	0.752554029	5097.964011	0.228150422	22374.00055	18	112	243796960	2.703629021	47	79.2361385	235	32.09512681	58.71851954	59	-926	1161	19.73225754	82.05968907	-6.212244319	150661878.7	0.193939071	3285.928033	1679.085241	40.94264875	16196.40469	-310.3372293	14.85395695	3.715903973	0.597371276	1.033456925
126	1.294814348	1284653	1284653	86	0	0	910	0	1284653	0.661211494	0.564154488	51.27968088	90.89652207	83.58027609	69.08517818	89.67908483	92.25424168	111777.0476	60.10182518	0.443213752	25318.57856	0.226509638	111817.3087	26	105	893098090	2.413454931	42	12.17187746	232	24.90762709	65.64169975	66	-618	850	17.32724308	73.18320921	-0.774960778	598869141.5	0.223188961	1046.949364	794.7269466	28.17968165	216.2043861	-6.571213941	4.69186111	2.162002171	0.368818765	1.089860661
129	-0.136297267	1286478	1286478	87	1	1	108	1	1286478	0.649460463	0.467448887	18.28290289	39.11208992	36.75430459	35.57639571	39.90505394	40.60373542	10830.73425	25.40175601	0.703390818	3365.575696	0.310743078	10854.21753	20	109	97144773	2.567355169	46	4.050050722	233	27.9359403	65.28985425	67	-173	406	19.45056252	74.37003822	-0.325968633	60033619.79	0.200328754	1268.137517	104.5132083	10.18585404	115.9560369	-4.201016533	5.567135687	2.521104672	0.376710612	1.192852594
132	2.293562325	1290811	1290811	88	2	1	639	1	1290811	0.587000445	0.348008543	23.7373174	68.20900778	47.17529851	70.20586532	60.45341577	70.36064498	33841.70171	40.03871789	0.629405838	8038.743164	0.237539567	33866.75323	48	142	699091251	2.652019198	48	4.181725105	233	29.47721784	95.65274096	98	-278	511	20.19291494	102.9056076	-0.473410348	358634153.1	0.190677062	1440.117214	270.6012201	16.41684892	169.6330658	-7.479051725	6.66955558	2.319292899	0.48179204	1.135961236
133	-0.424100129	1291102	1291102	89	0	0	884	0	1291102	0.91645967	0.668467552	18.68799172	27.956468	34.86265671	29.69546914	31.80589832	38.21651531	6755.608464	25.62097544	0.514049057	3361.93417	0.497650832	6771.84149	37	126	70086115	2.558162461	46	6.449126544	410	28.23995212	79.16943991	75	-81	491	19.38845425	87.30520304	0.962979847	51616319.89	0.203750224	1354.398261	60.2958612	7.706690029	195.7903179	11.33778836	5.895508747	2.286217701	0.434344334	1.117694971
134	-0.710681757	1291932	1291932	90	0	0	883	0	1291932	0.820865148	0.414346382	7.074037943	17.07276387	16.78869714	16.78869714	17.74607268	19.11573637	1112.829208	14.01443685	0.673229159	771.3891942	0.693178422	1124.107361	31	106.2	10049451	2.353109246	43	3.124478182	193	24.41193909	67.88180319	66	-40	233	17.58621338	74.32840594	0.301073786	6210369.347	0.225904198	916.7727255	28.0700237	5.25736155	50.78868543	2.078154774	4.060703234	2.340867051	0.269766867	1.164182665
135	-0.238245183	1298001	1298001	91	0	0	855	0	1298001	0.921075811	0.764330623	36.05877613	47.17693499	51.00126616	54.375	52.69686166	61.46456757	50479.95472	43.45353365	0.680079461	9712.63578	0.192405794	50539.10065	8	87	263374312	2.388402078	41	9.120803174	441	24.48208696	47.2025287	47	-533	974	17.19554474	56.74929867	-0.172053198	162760309.4	0.225870959	992.4041833	597.5579164	24.43075515	151.4258389	-0.219603859	4.611364161	1.827039124	0.432091793	1.003078273
136	2.07330359	1298491	1298491	92	0	0	855	0	1298491	0.55053252	0.41622827	49.45244966	118.8108862	89.07273082	122.4865398	75.23277506	124.8560274	134689.812	65.40925652	0.396850879	32019.40632	0.23772701	134722.901	35	128	2166614480	2.615865615	46	6.85316362	241	29.24251244	84.59346116	89	-604	845	19.73703285	92.76839509	-0.93919698	1159421935	0.196738204	1449.921457	841.9347336	28.99741373	244.3042773	-14.37044216	6.577873675	2.240197935	0.491110283	1.096111286
140	0.851447668	1305084	1305084	93	2	1	826	0	1305084	0.531108072	0.456757152	27.24798393	59.65529777	65.08846979	41.24463839	67.57456522	70.79670538	27723.8389	31.6834102	0.606499966	7303.912938	0.263452438	27784.28952	15	120	205142636	2.885506998	53	16.34109887	395	34.84996083	68.73565094	72	-553	948	22.4271751	85.30616688	-1.574643086	202190223.2	0.17174745	2552.552397	697.4407066	26.367228	2351.513869	-66.20420251	12.50374038	3.665720563	0.55082596	1.182304227
141	0.39150902	1305112	1305112	94	2	1	827	0	1305112	0.90507271	0.326093146	6.891709267	21.13417395	20.97420139	25.1396599	21.35049648	25.17883468	1470.403935	19.1279641	0.614733926	1017.235201	0.691806637	1491.224904	45	98	8573675	1.905297828	27	3.665271968	148	16.67795781	72.11169861	73	-21	169	11.23921691	75.27730185	-0.352711892	8450282.669	0.317360142	466.5750978	19.8364905	4.425369094	14.09932333	-0.761285166	2.069416795	1.059452242	0.321414371	0.736236084
142	0.601083164	1305291	1305291	95	1	1	826	0	1305291	0.754629581	0.397891545	29.31617102	73.67879858	75.2759004	69.5059645	76.80815978	82.88064708	50515.92636	55.60020088	0.545374745	12117.35922	0.239872058	50548.98834	27	89	330793047	2.078049971	32	4.905355714	155	19.41630686	58.52377227	60	-209	364	13.51760735	63.5930271	-0.482290075	204423803.8	0.281146558	619.0411754	142.1470211	11.90896069	30.00126411	-1.766511328	2.679486188	1.385393668	0.317453679	0.861270326
143	0.86861691	1305383	1305383	96	3	1	324	1	1305383	0.85777465	0.749872739	33.60079026	44.80865688	47.88087431	48.94398754	48.43403465	56.77704477	30486.21082	38.43572997	0.651647254	7242.255698	0.237558408	30507.86591	32	106	281904257	2.29419778	39	3.002721285	190	23.01997778	69.85303948	71	-59	249	16.29442032	75.5670466	-0.118539156	174211462.5	0.237539913	830.9314076	41.02492449	6.362198316	43.80982751	-0.944000792	3.839478341	1.650417475	0.398598671	0.961688772
144	0.086802699	1308277	1308277	97	0	0	817	0	1308277	0.490910997	0.36387174	19.55156827	53.73203279	48.28301979	32.25200227	54.2546486	55.81936942	19095.86906	26.37764579	0.758632822	4554.200167	0.23849138	19124.0387	22	88	119578543	2.159903477	34	94.75459013	200	20.96189663	54.48817295	55	-752	952	14.42816619	62.16191256	-4.685133989	73897262.44	0.264309352	895.1423826	1138.63222	33.73528158	1635.053264	-39.30179643	4.034356252	1.782872043	0.387732186	0.930615254
145	0.192806159	1308280	1308280	98	0	0	819	0	1308280	0.572673263	0.507660155	45.29843232	89.22983584	96.92365839	65.20555127	84.72875062	97.48647743	98579.62704	51.09954122	0.534994772	19289.72487	0.195676586	98587.12006	34	117	1205596598	2.548288652	42	51.50426684	228	28.09541279	75.13127856	79	-811	1039	17.82569048	86.93175816	-4.367070678	745035739.4	0.212432185	1912.421558	1340.491961	36.5960597	2796.569956	-80.38739391	7.843966016	2.962882206	0.451099041	1.108884275
150	-0.758833751	1312593	1312593	99	0	0	799	0	1312593	0.557130566	0.271676913	7.952663967	29.27250563	24.27211371	20.59483906	29.52575615	30.6975973	2071.00881	16.30860761	0.556264902	1412.506418	0.682037861	2098.359432	62	115	18252704	1.935248743	28	220.5644387	169	18.1509985	85.3442931	85	-705	874	11.5902724	92.59249244	-11.32246204	17990011.08	0.319716695	1289.721293	1092.759806	33.04834232	2283.090867	-52.29268553	3.813184343	1.549879453	0.393109006	0.761957636
152	0.26737615	1313500	1313500	100	2	1	791	0	1313500	0.721914045	0.543490901	32.38905557	59.59447623	62.24615015	53.85240133	62.18810869	71.65287943	51996.50251	43.02208942	0.57570381	11702.207	0.225057579	52054.18437	15	99	335309939	2.489092809	45	10.9889385	198	26.60563668	57.37977208	58	-575	773	18.61377009	66.77372903	-0.739426011	232095599.7	0.20896105	1166.292644	669.4531636	25.86073772	160.7500596	-5.081976239	5.080813768	2.379325512	0.361942027	1.152402988
155	1.209789115	1315667	1315667	101	1	1	225	1	1315667	0.780522704	0.486338609	22.91577665	47.11897474	43.02553067	50.25478299	51.01897481	51.3055268	24051.87035	36.7774296	0.631904326	6376.739836	0.265124489	24067.88635	43	105	240261487	2.047929288	32	3.082578989	179	19.08656932	74.7783341	76	-64	243	13.46908876	78.54357243	-0.145946721	148477023.7	0.283070073	577.2935182	43.32449786	6.557970297	20.71181211	-0.590677084	2.572759286	1.302769465	0.327896692	0.838057817
156	-0.316417983	1316020	1316020	102	1	1	784	0	1316020	0.684802483	0.639676453	47.6517101	74.49345659	79.76724113	72.10615106	68.25241334	84.76375182	63280.69818	51.01330401	0.383708213	20013.84523	0.316270929	63325.57492	25	94	555093473	2.15709166	37	2.672497687	187	21.35008166	60.60123495	62	-59	246	15.55819816	66.03600617	-0.070212628	276147261.1	0.254435737	688.2444336	36.71243345	6.007880117	32.60695433	-0.672975763	3.479682808	1.008739356	0.550271615	0.71464826
157	1.114045732	1316159	1316159	103	3	1	786	0	1316159	0.892265702	0.485972718	21.10672707	43.43191765	47.79490863	45.1888821	41.39604617	48.907203	19134.88231	38.75281049	0.675985394	5117.965365	0.267467826	19152.76911	38	117	220284423	2.400034882	41	3.264619122	210	24.82093107	78.75178624	80	-74	284	17.31159197	84.77534579	-0.260410474	137648255.9	0.223485291	985.0154184	46.29884108	6.743895342	71.70799128	-1.860269411	4.756647899	1.482479183	0.524301908	0.894290978
158	-4.062458377	1318075	1318075	104	0	0	775	0	1318075	0.482520942	0.270849275	11.55726244	42.67045731	23.93890743	30.94548903	40.87811771	41.21099304	3452.865601	20.58938925	0.465729239	2372.122266	0.687001042	3478.614807	33	104.2	30005599	2.283483712	36	6.313892876	283	23.31840148	66.0680405	62	-154	437	15.39539812	73.01053421	1.002725072	18542888.79	0.252270958	965.5521301	105.5303862	10.23477333	121.1263789	11.05046297	4.753006065	1.634430228	0.488204112	0.912720024
159	0.738123315	1320965	1320965	105	3	1	85	1	1320965	0.794367222	0.407032329	28.21472013	69.31813064	60.1042795	75.20678687	69.12473334	79.95409602	54055.66978	55.06405089	0.587545706	11767.11424	0.217685107	54095.58105	28	96	406193592	2.20884039	36	10.31645714	162	21.40297244	62.1284957	63	-395	557	14.77874199	68.11977192	-0.889017794	251019904.7	0.257977208	780.3533481	363.1725493	19.04371616	105.3198139	-4.983231975	3.55897539	1.521463726	0.400627601	0.890286766
160	2.167589474	1323433	1323433	106	1	1	383	1	1323433	0.923995643	0.423046702	22.48026337	53.13896382	62.94277287	59.62108674	53.90793251	65.10188707	33611.77895	49.10017105	0.59184662	8510.125255	0.253188778	33658.5132	56	142	363237311	2.468212049	46	2.667563264	218	26.74339844	97.7310981	96	-13	231	19.27099888	103.1335274	0.070680321	358009599.6	0.20659977	1085.156945	31.07610815	5.478876279	82.94237432	1.469434717	5.574950981	1.343483426	0.610496666	0.808733216
162	0.867864386	1323740	1323740	107	3	1	241	1	1323740	0.75764662	0.614326293	32.07798771	52.21653065	52.56901156	53.52058599	56.43426849	63.17139384	35611.1269	39.56167793	0.602625221	8686.149477	0.243916726	35648.84949	38	108	357990389	2.256909736	37	3.67432502	200	22.21582669	73.55717158	75	-198	398	15.35765406	78.77718736	-0.249135712	221231243.2	0.246863201	795.187757	132.8493078	11.50364276	44.17409921	-1.457065192	3.642741439	1.580822284	0.394713104	0.928624574
163	-0.296591885	1323891	1323891	108	0	0	752	0	1323891	0.694529076	0.580823987	28.32583516	48.76836322	55.56489247	38.92232662	53.03818734	56.09598054	24578.98235	33.87104626	0.588188466	6950.406717	0.282778457	24603.67584	8	93	155479264	2.551562697	43	11.79373688	237	27.20469449	50.86529526	52	-616	853	18.38309666	62.4919082	-0.776279606	96083224.37	0.208522377	1317.960329	763.8367834	27.61809809	217.7817404	-3.551675095	6.298177787	1.988669252	0.521211198	0.965405469
165	-2.085677769	1325372	1325372	109	0	0	741	0	1325372	0.884265432	0.397523926	17.71599618	44.56586139	45.72762431	47.44677322	44.03381713	48.86935759	14140.79475	39.40805066	0.458000448	6174.485395	0.436643449	14162.26959	39	110	147429082	2.190876955	38	2.715942253	169	21.90476668	75.5597155	76	-100	269	15.94952398	80.20707861	-0.03824136	91108365.19	0.249348929	723.9048536	58.50178154	7.60778341	36.71426697	-0.261553876	3.635622439	1.142140256	0.522202661	0.763186077
167	-1.281198314	1327069	1327069	110	0	0	742	0	1327069	0.981200649	0.720805657	28.6299758	39.71941051	42.78576092	46.26220542	41.65088406	48.6453454	19265.96832	38.97271136	0.526416994	6602.090171	0.342681461	19302.01721	40	110	207269563	2.249504065	36	8.751594135	205	22.09494324	76.1109368	78	-278	483	15.19145845	81.46179264	-0.955739855	128088642.9	0.252281921	843.1489596	245.0503543	15.63403542	84.5275987	-4.532121071	3.900620843	1.391681384	0.474242945	0.803639533
168	-0.093646118	1327814	1327814	111	3	1	390	1	1327814	0.880992576	0.540382247	25.55638612	47.29316378	46.65475603	51.5625	48.23457999	53.26142868	29549.68643	41.66492621	0.670076999	6898.076369	0.233439918	29582.13043	19	107	278690876	2.539051931	45	26.44001115	223	28.00391504	65.97409597	71	-659	882	18.9580682	76.30169714	-2.356851952	172225654.3	0.207627269	1469.367647	915.0887323	30.23126972	850.7158274	-32.19347726	6.71165837	2.076042666	0.526360925	0.996889891
169	0.967542993	1328668	1328668	112	1	1	731	0	1328668	0.633095365	0.559733834	39.1513522	69.94637424	67.1825943	73.83734235	64.53446572	78.30233779	64574.63264	44.28272533	0.648457694	12003.57028	0.185886776	64609.90906	30	97	511701754	2.202744174	35	4.158026658	184	21.32093698	64.40392157	66	-186	370	14.59577214	69.95945769	-0.447897848	316221939.7	0.2587996	746.4606063	124.3198273	11.1310358	46.29621947	-3.080552763	3.301007607	1.621667919	0.340791162	0.942803413
170	-0.422181897	1329237	1329237	113	0	0	722	0	1329237	0.783950759	0.52618409	19.98931379	37.98920222	42.80375377	42.17345336	34.65960251	44.08429573	15398.51096	29.78166392	0.741315605	4037.694596	0.262213314	15434.99565	12	92	104935899	2.348450207	44	2.646255572	165	24.64779722	51.55470426	51	-46	211	18.12428062	59.77674352	0.164764918	55153238.15	0.22238913	915.371535	22.24047836	4.624588694	60.46399932	1.5890713	4.788355725	1.373922251	0.554449512	0.861868398
173	-1.88316101	1330761	1330761	114	0	0	722	0	1330761	0.915187976	0.688209996	37.42011608	54.37310749	64.22635296	64.22635296	57.57473277	67.15487944	47936.78284	49.7616142	0.477358132	13368.59362	0.278879658	47973.24371	15	94	312950833	2.441666405	40	9.172050767	245	25.1367307	53.9236239	54	-341	586	16.92597798	63.49303105	-0.684232255	193397655.3	0.223750939	1123.607778	280.7643099	16.72866691	159.2465764	-1.841669207	5.309423464	1.645485277	0.527006855	0.870152851
174	1.732462429	1332237	1332237	115	3	1	334	1	1332237	0.787208446	0.726382444	50.47746622	69.49158341	76.55931116	72.11102551	74.17515167	85.14234405	85844.48242	54.70436139	0.566105859	16623.71427	0.193649187	85885.25391	51	120	1470139412	2.212068206	36	13.6721909	200	21.56527814	87.00895431	89	-458	658	14.97518538	91.42289765	-1.076797112	717841509.8	0.256131064	787.5880842	531.7384729	23.04468425	120.1097813	-4.874377105	3.873297687	1.149517969	0.541818979	0.741759662
177	1.048756001	1333040	1333040	116	1	1	188	1	1333040	0.878392423	0.395388085	28.74543945	72.7018353	75.19988829	66.545743	72.41132371	77.50289767	45413.85542	63.86074128	0.416654689	14774.06819	0.325320721	45509.20228	29	96	364637071	2.123459615	36	2.67191208	156	20.6110952	63.29870975	64	-50	206	14.9412265	68.21682615	-0.047390746	211778682.5	0.262079219	646.808714	26.74508402	5.128284402	25.79445457	-0.551288243	3.039137845	1.256677131	0.414809967	0.822959627
178	0.320484959	1333188	1333188	117	3	1	370	1	1333188	0.940689953	0.648737391	32.31493297	49.81204019	55.74781254	53.80175561	55.60025125	56.61793727	34204.73099	46.85768575	0.546383562	9326.326572	0.272661889	34232.43713	33	106	322608886	2.331677914	36	23.24137576	239	23.29955643	69.11347799	70	-523	762	15.67492557	76.31445366	-1.839904691	199366148.1	0.243080749	1047.222997	593.0096862	24.33596339	380.4566598	-13.25987538	4.806672617	1.724572991	0.472294266	0.883823061
181	0.595531632	1336170	1336170	118	1	1	417	1	1336170	0.861826745	0.669083671	33.286829	49.74987502	52.01036555	53.40756654	51.28958313	58.67452765	32191.19453	42.87577287	0.484170721	10107.49798	0.313983315	32244.3924	35	117	342289104	2.381900016	45	4.443886538	190	25.51273779	74.71004466	73	-288	478	18.97348017	80.99477154	-0.076216635	211528148.1	0.216812047	978.5622452	243.116819	15.56146713	101.3579481	-0.69386236	5.217843075	1.387698588	0.580320982	0.848820839
182	-0.085169475	1337019	1337019	119	0	0	701	0	1337019	0.588402353	0.302342759	18.67634513	61.77209331	66.39889665	46.33543629	57.23022866	68.12253615	22368.15548	36.34684507	0.509984561	7528.016194	0.336550602	22428.38287	26	111	193186064	2.402798196	43	2.710017345	189	25.77907171	65.62808255	63	-33	222	18.59567061	72.95859513	0.369702095	119385308.7	0.215260727	1015.911384	28.41866879	5.225411673	85.56412474	5.66846568	5.600866662	1.146705169	0.660358092	0.770881008
183	1.920083903	1337489	1337489	120	3	1	694	0	1337489	0.692853497	0.365130359	17.40378232	47.66457208	52.48538088	42.12638375	48.5948816	53.33053753	16727.90738	33.02456546	0.60883219	5195.343436	0.3105794	16742.63631	58	133	220972941	2.276140735	41	2.683374792	215	23.16258126	95.70463773	95	-2	217	16.99029627	99.84489934	0.080133541	166907407.1	0.23457001	809.6262412	29.99687556	5.418862079	42.653201	0.239144321	3.989734802	1.458802431	0.464712437	0.899041525
184	0.215623363	1339710	1339710	121	1	1	686	0	1339710	0.495643663	0.404091393	12.56819277	31.10235204	33.89143378	32.52060245	17.71767897	33.95680374	3584.286693	15.41568369	0.671094033	1687.728459	0.470868712	3599.440416	38	107	44178704	2.176596677	36	3.205683448	209	21.33749628	73.05996714	72	-8	217	15.21898651	77.77250786	0.213648311	21771442.05	0.256417997	710.8041805	20.45259556	4.469343472	34.29113563	1.075879063	3.261809704	1.351682486	0.413813616	0.840932098
186	1.781864535	1340615	1340615	122	3	1	685	0	1340615	0.724426584	0.432949522	23.47444353	54.21981621	45.35349708	57.90617411	55.586912	59.82401151	22490.20672	39.27827623	0.495484268	7776.482872	0.345771961	22526.02386	50	124	306573564	2.275137921	40	3.044127438	209	22.86253204	87.1813119	87	-84	293	16.53877972	91.70914144	0.067853571	189456624.5	0.238539602	809.9854794	65.89293608	8.075893517	48.91877082	0.809385798	4.024551971	1.33357006	0.502272833	0.850546561
187	-0.425422664	1342565	1342565	123	0	0	670	0	1342565	0.409070442	0.193735364	9.759746174	50.37668895	22.51098365	46.55751861	47.2403729	47.56144515	4240.765572	20.60761443	0.450286643	2813.787115	0.663509234	4257.888794	11	92	25383416	2.492466884	43	9.368247802	165	26.45722519	49.57184325	50	-329	494	18.08155564	60.69674794	-0.877034977	15686467.71	0.214410822	1226.727567	276.1163062	16.59335648	158.3290267	-5.861101734	5.221109445	2.116386442	0.419671638	1.078969348
188	0.546067296	571192	571192	124	0	0	1346	0	571192	0.822237402	0.385581088	30.6560616	79.5061338	76.27036764	86.08202427	77.03062576	95.07240143	95529.7527	65.37291692	0.493743274	20467.99808	0.214257836	95604.13649	21	82	576791443	2.041326259	31	3.884301571	218	18.8522071	52.24693799	53	-215	433	13.23697791	57.49635479	0.045878907	316051100.4	0.287099421	576.0882849	136.2287358	11.65126616	30.60902049	0.447552522	2.870179166	0.96343595	0.496822231	0.693210313
189	-2.953781438	664731	664731	125	0	0	783	0	664731	0.512162273	0.327452413	12.69216494	38.76033408	39.4001036	29.43903012	40.78125	84.00047084	4596.671104	19.85158081	0.489356965	2732.041575	0.594352198	4631.767273	20	81	23077895	2.006183403	34	2.607280242	126	19.06412706	50.3718479	50	-30	156	14.08212583	55.48968736	0.08787434	14261699.64	0.280327904	541.7823429	21.54703118	4.610533204	17.32826354	0.053750766	2.47831086	1.318543176	0.307300822	0.8454017
190	1.871990046	675591	675591	126	3	1	617	1	675591	0.532707786	0.386751518	27.87145216	72.06552746	50.70203089	54.48141852	75.06477827	75.09141719	32437.87876	38.38986761	0.441138473	11150.06725	0.343736017	32470.85556	55	105	224241633	1.839737375	26	23.80587375	186	16.1376506	79.5727728	80	-399	585	11.04142334	82.50178933	-1.575056037	221014347.4	0.337915475	474.7190705	390.5307502	19.75481537	59.93526887	-3.012982637	2.171817767	1.060651807	0.346316916	0.67005996
191	0.428864617	825649	825649	127	0	0	841	0	825649	0.957537062	0.627624173	25.27474539	40.27050978	46.67013605	41.64892773	45.88234856	49.08235349	24509.1702	38.56050563	0.567461258	7190.630625	0.293385315	24542.05162	38	110	271012779	2.241587989	39	2.816777607	184	22.373392	75.37186719	76	-76	260	16.07446399	80.31426714	-0.070414666	158305595.9	0.242854248	769.4631429	58.17596787	7.584012974	42.12373294	-0.792719288	3.885250809	1.250809998	0.512985889	0.817407162
192	0.099775693	894441	894441	128	0	0	677	0	894441	0.945902279	0.800881109	19.07972942	23.82342299	32.62146772	31.75221449	29.13517878	33.05056865	6048.617363	22.53463009	0.558977025	2872.064844	0.474829977	6059.921265	38	96	47262618	1.91789238	31	2.800145138	153	17.82193248	65.83295941	65	-14	167	13.00284289	69.42452914	0.255224854	29207397.9	0.300884331	485.7867007	17.92256891	4.198205898	14.82800281	0.739083353	2.307444499	1.116951857	0.348379405	0.766264107
[truncated: 793 more columns]
