# Supplementary material for: Predictive nomogram for lymph node metastasis and survival in gastric cancer using contrast-enhanced computed tomography-based radiomics: a retrospective study
Source: PeerJ. 2024 Mar 20;12:e17111. doi: 10.7717/peerj.17111 (PMC10960528; doi:10.7717/peerj.17111)
Supplement: Supplemental Information 2 [file peerj-12-17111-s002.zip › Raw Data/1 Features/trainpre.csv]

	x
1	1.09709236701287
2	1.53411151107052
3	0.568087955693067
4	-0.074212941358326
5	1.30673282202205
6	1.06160390728746
7	1.48175644648049
8	0.988742350416643
9	1.16811143823736
10	0.752032623483797
11	2.25956644150193
12	-0.211974027510558
13	1.54501480949168
14	0.823883333067731
15	1.63495921002013
16	2.71851671075554
17	1.18334302430683
18	0.333714769053999
19	-0.283492230402243
20	1.60673437498732
21	0.942891140779712
22	2.56949176595291
23	1.47490236623306
24	1.14943926019323
25	0.423918039427877
26	0.83028711285194
27	1.82752715123434
28	2.06322596026814
29	-1.23413251559481
30	0.109624374932046
31	0.522802484947501
32	1.37621586452374
33	-0.57920770898403
34	1.35731554231801
35	1.21024422276427
36	0.753917383300771
37	0.660583276078159
38	0.981265887278622
39	1.3410258673979
40	1.09482467337268
41	2.02110363549887
42	0.142612996580476
43	1.03705164103846
44	-4.74480956518038
45	1.68386326259232
46	0.671919213964705
47	0.781161388579795
48	2.9735413948761
49	0.392527537901099
50	0.142468263805816
51	0.711289632428561
52	0.761887668176521
53	1.06927128330131
54	1.45538162548696
55	-0.692606964370466
56	0.870185042840577
57	0.229102405710029
58	-0.392400609380365
59	0.782513619660102
60	0.549472726328324
61	0.637170583578304
62	-0.207974309621144
63	0.112580021988594
64	0.261687539351175
65	-0.434976816842663
66	2.41158511071127
67	1.31377292348459
68	0.537777844280227
69	0.420066818630504
70	0.994835938142066
71	0.280023938163316
72	-1.6764649345009
73	1.29520299580487
74	2.1328978275459
75	-3.04419771192694
76	-0.179702725085589
77	1.81092159565576
78	1.05674052688625
79	0.903531310821694
80	-0.585541377290148
81	0.652580376331331
82	-0.632395425040701
83	2.78404975767723
84	1.94959246767344
85	-3.3115465859983
86	1.29481434827217
87	-0.136297267095471
88	2.29356232481108
89	-0.424100129499239
90	-0.710681757212244
91	-0.23824518297953
92	2.07330358990011
93	0.851447668329518
94	0.39150902017092
95	0.601083163788487
96	0.868616909963867
97	0.0868026988607357
98	0.192806159013777
99	-0.758833750590488
100	0.267376150358727
101	1.20978911521155
102	-0.316417982655261
103	1.11404573159578
104	-4.06245837690013
105	0.738123315175511
106	2.16758947427707
107	0.867864386298538
108	-0.296591885009986
109	-2.08567776876732
110	-1.28119831370105
111	-0.0936461181882761
112	0.967542993472469
113	-0.422181897100749
114	-1.88316100951439
115	1.73246242850228
116	1.04875600098356
117	0.320484958560583
118	0.595531631900374
119	-0.0851694754551842
120	1.92008390257135
121	0.215623363003904
122	1.78186453483636
123	-0.425422663771498
124	0.546067296051469
125	-2.95378143833135
126	1.87199004611326
127	0.428864616504283
128	0.099775693091123
