# Supplementary material for: Predictive nomogram for lymph node metastasis and survival in gastric cancer using contrast-enhanced computed tomography-based radiomics: a retrospective study
Source: PeerJ. 2024 Mar 20;12:e17111. doi: 10.7717/peerj.17111 (PMC10960528; doi:10.7717/peerj.17111)
Supplement: Supplemental Information 2 [file peerj-12-17111-s002.zip › Raw Data/1 Features/valiad.csv]

	risk	number	Medical record number	Name (number)	N	N10	survival time	Death 1 Survival 0	number.1	original_shape_Elongation	original_shape_Flatness	original_shape_LeastAxisLength	original_shape_MajorAxisLength	original_shape_Maximum2DDiameterColumn	original_shape_Maximum2DDiameterRow	original_shape_Maximum2DDiameterSlice	original_shape_Maximum3DDiameter	original_shape_MeshVolume	original_shape_MinorAxisLength	original_shape_Sphericity	original_shape_SurfaceArea	original_shape_SurfaceVolumeRatio	original_shape_VoxelVolume	original_firstorder_10Percentile	original_firstorder_90Percentile	original_firstorder_Energy	original_firstorder_Entropy	original_firstorder_InterquartileRange	original_firstorder_Kurtosis	original_firstorder_Maximum	original_firstorder_MeanAbsoluteDeviation	original_firstorder_Mean	original_firstorder_Median	original_firstorder_Minimum	original_firstorder_Range	original_firstorder_RobustMeanAbsoluteDeviation	original_firstorder_RootMeanSquared	original_firstorder_Skewness	original_firstorder_TotalEnergy	original_firstorder_Uniformity	original_firstorder_Variance	original_glcm_Autocorrelation	original_glcm_JointAverage	original_glcm_ClusterProminence	original_glcm_ClusterShade	original_glcm_ClusterTendency	original_glcm_Contrast	original_glcm_Correlation	original_glcm_DifferenceAverage
3	1.119814899	1133062	1133062	1	1	1	1535	0	1133062	0.863122388	0.613728233	24.03683501	39.16527501	48.54422742	39.6727627	41.00545388	53.69616392	18718.13327	33.80442569	0.595691267	5723.186715	0.305756276	18748.23538	70	140	226971230	2.249573835	37	13.68775833	228	22.24699238	105.250552	106	-382	610	15.52531116	109.2338691	-1.051963602	223704660.1	0.2496543	854.3594716	432.7159658	20.7858787	124.1190255	-4.515014513	4.063290781	1.411763364	0.485071672	0.776210422
4	-1.802100082	1136341	1136341	2	1	1	1525	0	1136341	0.684464439	0.429559072	21.46275752	49.96462404	51.78821874	39.77799035	52.67517535	52.88372896	20048.82733	34.19900838	0.608050652	5869.534814	0.292762001	20121.56642	29	107	82641270	2.46440678	40	23.54459822	218	25.65738395	66.32823118	65	-543	761	16.89214297	75.31537099	-1.457446368	114137676.1	0.223639626	1272.970856	635.9700182	25.19778255	558.889449	-12.02920204	6.018988756	1.852256829	0.52980141	0.871627087
6	0.34732784	1139391	1139391	3	0	0	47	1	1139391	0.665944673	0.452288886	15.35654607	33.95295918	40.67175929	38.56835388	24.30271919	40.6931091	6964.745347	22.61079231	0.639563548	2757.637966	0.395942397	6992.792662	44	99	45213678	1.929793925	28	7.224765863	153	17.25802237	71.43510123	72	-147	300	11.91038475	74.93936438	-0.764750765	39270882.59	0.314526304	512.9346467	88.73945249	9.406677405	31.87774797	-2.097815778	2.300625553	1.285168283	0.285401846	0.797387014
8	1.226441546	1139680	1139680	4	1	1	1512	0	1139680	0.674980527	0.593484041	34.88375031	58.77790796	67.51911303	57.14955541	56.47826082	68.01838714	48029.01767	39.67394329	0.526601237	12134.02035	0.252639361	48044.50703	46	114	408563577	2.222564517	36	28.87036456	209	21.9012286	80.72322155	83	-617	826	15.04836241	85.94257567	-2.09388907	354862797.6	0.256230216	869.8878156	830.0901665	28.79940652	241.0967143	-9.757804568	4.075203465	1.338180243	0.504376772	0.750944171
9	0.903902511	1141063	1141063	5	0	0	1506	0	1141063	0.770171791	0.356296354	11.18285413	31.38638383	36.75117244	26.75662766	31.17385905	36.81146441	5559.198723	24.17290744	0.673482937	2253.369057	0.40534062	5575.584456	52	113	42364864	2.0882477	32	4.648894679	170	19.41417569	82.73254375	84	-44	214	13.2720825	86.53859081	-0.556478901	41755148.88	0.284177825	644.2539047	34.84337375	5.867289922	35.024625	-1.360757617	2.856188816	1.183540387	0.403106513	0.753533616
13	0.395320267	1144615	1144615	6	0	0	1486	0	1144615	0.558921552	0.388201758	33.85301751	87.20469919	91.74676957	57.91538143	72.72717137	95.84953851	67878.27892	48.74058585	0.550625872	14614.41355	0.215303243	67886.64893	20	76	439844610	1.968515889	29	5.886375708	167	17.75121956	48.88963068	50	-238	405	12.14755058	54.08115189	-0.692773964	198552901.3	0.306944046	534.5750009	157.1269317	12.51566415	37.9107866	-2.397534353	2.744974908	0.804783903	0.546251539	0.608799921
15	0.094285983	1149752	1149752	7	2	1	1471	0	1149752	0.709478139	0.492552329	21.44315103	43.53476729	52.35038204	43.84650072	36.78484742	53.41772295	18771.61458	30.88696566	0.702456319	4862.570225	0.259038465	18803.125	39	99	128320878	2.098018521	30	15.1571931	166	19.39703771	67.99808875	69	-297	463	12.80554536	73.0177859	-1.457633554	100250685.9	0.286707785	707.8569849	233.7590844	15.27256332	100.5946661	-4.817982106	3.192191222	1.160760581	0.464966464	0.702425552
16	3.240635349	1149901	1149901	8	2	1	610	1	1149901	0.47976279	0.321778389	28.40170647	88.2648041	52.30966459	84.31961338	94.09519731	94.6641733	59171.83433	42.34616863	0.540649117	13582.46668	0.229542769	59228.04139	65	130	789942876	2.142235417	34	4.41099284	195	20.64569339	99.56607553	102	-98	293	14.12585903	103.0572418	-0.74359738	629048890.9	0.271963713	707.3916872	73.97435551	8.568593316	48.1146712	-4.187856545	3.375139185	1.164017178	0.48305789	0.740729406
27	1.088756071	1160797	1160797	9	2	1	1108	1	1160797	0.751522319	0.660113552	59.36660738	89.93393216	83.54143013	101.9506186	102.2460938	102.9157265	209573.8751	67.58735723	0.65234114	26155.76651	0.124804518	209635.865	29	76	1427244512	1.772272882	24	9.919471923	174	15.13427158	52.61514013	53	-378	552	10.25671173	56.24343858	-0.607177755	663146243.3	0.351263357	394.9714126	347.6825689	18.63721963	27.35339552	-0.951500813	2.047674881	0.701248374	0.489446054	0.563670512
38	-0.064159608	1167684	1167684	10	0	0	1395	0	1167684	0.869740703	0.431987628	17.81129451	41.23102923	43.27359514	40.36255076	42.13169838	47.38245287	17626.90094	35.86030434	0.733402456	4466.072204	0.253366841	17662.09536	35	86	75307005	1.836663378	28	171.9429044	149	16.54423353	59.4688058	60	-722	871	11.39859217	64.82591945	-7.59132335	74223186.58	0.33179013	665.8609689	1020.006829	31.93026511	1002.065336	-27.8581461	3.001047365	1.14153086	0.449034297	0.648007794
41	-0.993557384	1171993	1171993	11	0	0	1380	0	1171993	0.557065891	0.453642891	16.26061847	35.84453499	46.53257354	50.12304959	24.61008159	50.43668859	6613.470747	19.96776782	0.553005359	3081.113826	0.465884547	6651.868392	45	103	42385235	1.930560125	30	2.970348495	141	17.85086558	76.01970662	78	-8	149	12.45815376	79.24786734	-0.398600682	41775226.7	0.305443208	501.2286826	21.33018147	4.588000215	16.03313542	-1.265964664	2.269364246	1.147851744	0.329700132	0.76264282
42	-0.084576552	1173450	1173450	12	1	1	1373	0	1173450	0.761698431	0.50220946	22.78271781	45.36497143	52.78950748	40.09843967	47.22222041	53.53111936	18774.96999	34.55442758	0.598838714	5704.624858	0.303842023	18828.06962	31	113	135142563	2.604811886	40	37.68002874	267	29.23467916	67.9916767	70	-796	1063	17.13654349	84.1095458	-3.877710242	133197591.2	0.217878682	2451.547593	1249.229869	35.32119887	3132.145599	-101.1525854	10.34516701	3.774900253	0.471504959	1.023956405
51	-0.438210723	1182588	1182588	13	0	0	1336	0	1182588	0.700715522	0.34614563	11.18705054	32.31891308	30.73723455	27.54107484	32.85078124	35.31852997	3074.656013	22.64636405	0.501138835	2040.439654	0.663631848	3097.54303	25	86	22219169	2.042390953	31	3.652094489	146	19.26784368	52.04847129	49	-81	227	13.32968985	57.56579609	0.364592155	10264702.77	0.294205121	604.7775163	45.19551649	6.680455354	33.69949997	2.309933349	3.194155805	0.926750704	0.549182172	0.666227509
53	0.018966473	1183470	1183470	14	3	1	1332	0	1183470	0.7586003	0.619582568	40.39234638	65.19283863	73.66881025	63.05227802	74.88731214	76.51444541	80296.78562	49.45530694	0.599424419	15015.79971	0.187003746	80289.5989	21	85	271497391	2.145937185	31	10.35929944	209	20.02889947	51.12294076	50	-410	619	13.2305003	57.73049696	-0.253972466	267590000.5	0.27785791	719.2552079	384.7938004	19.60048602	75.20843631	1.442010439	3.609717694	1.150963728	0.517417574	0.721707436
54	1.503718052	1185016	1185016	15	3	1	131	1	1185016	0.687815578	0.57451287	26.52752132	46.17393741	39.92093967	44.4754825	46.37983894	51.44709488	21905.261	31.75915343	0.62344684	6072.725512	0.277226805	21939.63408	53	122	192737704	2.224188471	38	33.72279217	203	22.2721245	87.95777179	89	-454	657	15.67160794	93.05093911	-2.56218204	189963823	0.251046939	921.9076507	534.9396936	23.11404034	292.5175655	-11.73351245	4.206185184	1.484615975	0.477490323	0.776191114
58	-0.960424641	1188894	1188894	16	0	0	1308	0	1188894	0.642223054	0.503215355	12.39117295	24.62399612	21.7164121	20.94609863	26.29491201	26.37086266	2906.997298	15.81409798	0.62544841	1574.909915	0.54176518	2920.985767	17	77	12117281	2.007349938	32	2.800938874	132	18.73153489	46.24067946	46	-42	174	13.61568209	51.70228414	0.148629439	7808163.543	0.283233979	534.9257487	19.69861179	4.400713514	18.57041077	0.683882801	2.594373916	1.265192618	0.344955331	0.829096772
60	0.843211412	1189757	1189757	17	3	1	867	1	1189757	0.688115087	0.342794575	8.637208742	25.19645691	20.37416459	25.84116145	27.33996542	28.19388943	2178.897947	17.33806214	0.595450029	1364.991866	0.626459751	2192.871536	56	97	21767005	1.437909343	23	2.667000014	127	12.70071341	75.87517222	75	31	96	9.586229916	77.44722378	0.316285317	13153002.4	0.415438887	241.0307118	7.010357078	2.613118216	4.23224149	0.296300431	1.265820092	0.538174259	0.403496815	0.469920882
66	0.707902244	1197289	1197289	18	3	1	1268	0	1197289	0.640767871	0.535830152	23.64980723	44.13676076	34.13105953	47.13562556	43.71464595	49.55143929	17173.02517	28.28141822	0.570875536	5638.633885	0.328342492	17128.12683	49	117	200342333	2.193724017	36	4.778466418	182	21.2994125	83.59814308	85	-220	402	15.0327123	87.85350947	-0.349164523	132198978.7	0.257112807	729.5895994	167.3319426	12.91971542	40.01716577	-1.595539578	3.220061954	1.568915471	0.344454847	0.926187938
70	2.269080327	1202894	1202894	19	3	1	329	1	1202894	0.911094322	0.505717903	35.66256656	70.51869506	77.70197974	76.94420158	73.98532371	84.59729109	86779.89864	64.24918265	0.570114499	16626.52404	0.191594186	86840.53802	51	129	1298004717	2.399241232	41	12.23615478	216	24.74016966	90.47301154	92	-552	768	16.94874868	96.10908197	-1.112472849	802142197.2	0.226491694	1051.589821	739.425931	27.17965274	196.6579943	-9.179712582	4.692915258	1.923701715	0.417572956	1.030435344
71	2.012388033	1203482	1203482	20	3	1	385	1	1203482	0.430999236	0.204659142	23.28534395	113.7762219	55.91346818	85.67079957	103.6091112	109.3017758	57200.2293	49.03746475	0.478673799	14998.33263	0.262207561	57266.03225	38	104	380175842	2.161328222	34	9.183398062	206	20.64042628	71.20305064	72	-309	515	14.28304259	76.15050466	-0.857881672	332079957.7	0.267186345	729.0249388	269.7992521	16.41329235	82.97021645	-4.334623162	3.168717761	1.556905265	0.340764396	0.909447355
72	-1.161819167	1204395	1204395	21	0	0	1239	0	1204395	0.765275374	0.40889833	12.99838161	31.78878624	27.68168649	37.14626134	35.37464383	37.33130758	5902.966227	24.32717528	0.67578606	2337.3393	0.395960134	5917.822602	16	96	31951355	2.466057823	42	20.06237544	168	26.13807621	54.82935706	56	-440	608	17.63756653	65.62539867	-1.911936223	25486244.88	0.219411092	1300.434555	431.3666432	20.75216271	370.707476	-16.36755739	5.452628911	2.595409073	0.355070479	1.138151829
74	0.011085741	1204909	1204909	22	0	0	1238	0	1204909	0.762009741	0.663630609	15.77010982	23.76338524	26.98062456	21.17691937	26.86636853	27.21891145	4685.686111	18.10793103	0.725469684	1866.581615	0.398358228	4706.542969	49	105	48238554	1.917733231	29	3.051805608	171	17.36830716	76.54753151	76	3	168	12.30554424	79.58544936	0.203130333	29810507.77	0.308564338	474.3191693	13.14204627	3.594547555	14.41945705	0.577821341	2.127893104	1.242830108	0.263280363	0.815662955
76	1.796864681	1207290	1207290	23	2	1	1231	0	1207290	0.946997085	0.575309804	25.78768897	44.82400406	49.41449844	47.43488741	43.51267595	55.82681968	21015.25698	42.44820119	0.542574365	6787.575239	0.322983214	21056.52931	60	142	246046422	2.468362685	45	15.15520525	236	26.49450945	101.4107845	103	-401	637	18.55131532	107.3166834	-1.523874907	242505321.9	0.212442905	1232.723318	470.8424047	21.67872327	305.6519693	-13.15546872	5.548202	2.049769299	0.461138858	0.94062507
80	0.825341615	1212867	1212867	24	1	1	1204	0	1212867	0.476190944	0.355393828	15.14002812	42.60070635	40.85780649	25.70917957	41.96425306	42.03865525	7240.934372	20.28607057	0.660240561	2741.437386	0.378602711	7263.748169	38	117	80224109	2.414184533	42	4.211532827	210	24.8811058	76.29683512	75	-190	400	17.45321536	82.61513331	-0.050855351	49576971.66	0.222037634	1004.053203	136.0514908	11.63359139	79.16045	1.134219509	4.729444223	1.886105975	0.430146521	1.020070986
85	0.644445185	1219936	1219936	25	0	0	1181	0	1219936	0.766928735	0.426578965	34.84053797	81.67429909	74.54783129	77.13849817	79.40333064	89.70281065	106557.5809	62.63836688	0.652056737	16669.46418	0.156436211	106367.5003	18	93	707738719	2.362489207	39	13.11966724	532	24.03939127	55.52510734	55	-149	681	16.40182524	64.1238438	1.206402893	437369050.9	0.232856333	1028.829799	77.08409177	8.740955865	333.5210969	14.60244157	4.772017001	2.052922481	0.398372527	1.054414935
90	0.084439805	1223025	1223025	26	3	1	1169	0	1223025	0.59325067	0.467256441	29.80782521	63.79328903	45.53715433	64.00415869	67.40942918	69.63705963	36558.44377	37.84541148	0.588148254	9057.098949	0.247743011	36593.52513	6	95	229528173	2.545639369	46	5.113987877	187	27.70340959	51.7962397	54	-344	531	19.37555411	62.77797702	-0.616106625	144217805.1	0.202250314	1258.223952	278.7733701	16.66729801	139.3769132	-6.473055655	5.869902307	1.972598949	0.496618384	1.028995761
91	-0.01185011	1224149	1224149	27	0	0	1161	0	1224149	0.573825856	0.25215282	13.03754563	51.70493673	54.72482805	55.14829371	35.41697962	55.37366665	10784.94	29.66962958	0.545110281	4330.568447	0.401538483	10811.18026	31	87	69510024	1.858485631	29	2.77543687	135	17.13890857	57.68276911	56	4	131	12.38651633	61.45813912	0.407540369	40834939.91	0.316747162	449.801011	8.848923989	2.899394777	16.77596801	1.445636165	2.417294	0.648188942	0.577332497	0.541381384
92	1.477203584	1225602	1225602	28	1	1	1149	0	1225602	0.422505284	0.347026602	21.2390893	61.20305808	44.03949976	38.64021747	64.01913548	64.32947419	21904.61826	25.85861545	0.662877354	5711.384538	0.26073883	21914.22272	44	119	265857866	2.317896345	39	3.201397898	208	23.23715245	81.46752771	82	-61	269	16.39657708	86.58631717	-0.077570938	164295098.5	0.235751192	860.2322512	46.91914845	6.821072225	42.46519845	-0.483761908	3.639827495	2.071845842	0.274244433	1.085990719
99	1.854589886	1240431	1240431	29	0	0	1086	0	1240431	0.872732536	0.552613646	38.09033155	68.92759854	66.82318561	77.1764684	75.11599916	85.07554232	89775.99907	60.15535791	0.648307589	14955.80694	0.166590259	89815.49835	36	123	1146529378	2.566627982	46	17.27909792	229	27.94997372	80.35773409	83	-590	819	18.85037432	88.81871752	-1.687322162	708533322.3	0.203743756	1431.399153	773.1441601	27.78522136	677.1137391	-27.10924399	6.747711032	2.245469004	0.500262994	1.09515313
100	2.009212376	1241758	1241758	30	2	1	655	1	1241758	0.661146962	0.370821324	21.98828677	59.29617668	47.90948344	62.69817215	60.02974726	62.79665923	24526.45397	39.20348706	0.566514646	7206.031522	0.293806497	24557.32727	51	132	378638265	2.447710506	43	9.87961539	209	25.70011755	91.90057376	93	-556	765	17.89476395	97.61335683	-0.692825306	233991237.4	0.215610993	1082.651975	742.6262237	27.23832751	105.3766411	-3.407290078	4.847284187	2.04881015	0.405189567	1.066326824
104	0.869656415	1246359	1246359	31	3	1	326	1	1246359	0.636868431	0.332377953	18.26555306	54.95416554	51.70724239	41.72343139	53.92102379	56.39483307	17454.89788	34.9985732	0.542254818	6001.026992	0.343801896	17511.1084	37	127	227314846	2.558667098	48	5.880738363	334	28.09819245	82.25719932	81	-402	736	19.99434852	89.56629888	0.1083172	140476246.1	0.19723208	1255.875054	437.3497136	20.88967338	142.5415718	4.816279436	6.014598128	2.130103892	0.477049293	1.089076969
107	0.894820813	1247278	1247278	32	2	1	1070	0	1247278	0.860245182	0.401215311	24.42139823	60.86856005	73.11458886	55.27033201	66.85736465	75.49430031	46739.51607	52.36188553	0.57672081	10880.31101	0.232786129	46805.52612	36	110	256587260	2.355942451	38	10.85286955	269	23.62211307	73.76126363	73	-484	753	15.83040726	80.20708749	0.075348148	301108228.7	0.238211989	992.4528708	553.7523436	23.51539279	133.0006962	4.190155198	4.668828858	1.554486871	0.498441081	0.835506528
109	1.679541083	1248106	1248106	33	0	0	442	1	1248106	0.589426612	0.428320038	13.35875531	31.18872367	35.981031	22.80474601	27.98333604	38.84176212	5140.154368	18.38346372	0.729253235	1975.103543	0.38424985	5156.922631	58	132	98678308	2.29120061	41	2.830050439	195	23.21118286	95.45242171	96	-45	240	16.76113759	99.68145216	-0.071901601	51241204.28	0.234212187	825.2270939	41.84198045	6.419417812	44.17702995	-0.864480802	3.996011618	1.465903419	0.462542547	0.89380595
113	1.61511311	1261878	1261878	34	3	1	1000	0	1261878	0.532275696	0.494310227	23.97043496	48.4926948	33.58112045	48.77259342	51.97896444	51.99399239	19863.24692	25.81148288	0.67090171	5286.789919	0.266159402	19890.33508	47	123	260057796	2.33598049	40	3.299504014	200	23.55586698	84.83837693	85	-87	287	16.69327967	89.88794159	-0.132216859	160710765.7	0.232398473	882.2918423	63.93604723	7.959234665	52.72140607	-0.617450578	4.091401309	1.746158126	0.401008552	0.993922884
116	1.170746759	1269246	1269246	35	3	1	296	1	1269246	0.902629516	0.542172981	20.15048879	37.16616189	39.77667455	38.15348577	37.265625	44.70224844	14115.61203	33.5472747	0.672099301	4202.591293	0.297726467	14144.34814	39	126	184695403	2.537722748	46	3.754735754	242	27.29238793	82.86565012	83	-175	417	19.04384498	89.83056282	-0.160909564	114138241.9	0.203628609	1202.814046	119.3715576	10.88701491	103.4303924	-1.760931886	5.485152979	2.107818927	0.443687937	1.081118878
118	0.919630532	1271993	1271993	36	2	1	362	1	1271993	0.804974597	0.382491282	15.15246263	39.61518429	36.0450158	35.41191757	39.53163599	42.7515105	11340.20805	31.88921702	0.671279235	3636.315801	0.320656886	11364.6698	41	114	126806642	2.29558422	38	14.00362125	192	22.87890844	77.35954323	78	-347	539	15.90591659	83.03862254	-1.165766704	78364089.98	0.242349398	910.9139043	312.6287381	17.66647752	120.5675754	-4.771151333	3.910478633	1.8136445	0.36611862	0.976981065
121	-0.68970991	1275046	1275046	37	3	1	882	0	1275046	0.704255218	0.463886974	22.44269526	48.37966255	50.83073072	56.41427642	51.45740344	57.66283835	21569.96034	34.07162977	0.627657934	5970.270373	0.27678634	21586.15613	10	59	155128641	1.779725308	25	4.543775511	205	15.37596756	35.13104295	35	-63	268	10.66243555	40.34654767	0.287648371	35138892.78	0.348716054	393.6537303	24.8591866	4.951860503	19.81591834	1.023281442	2.051012823	0.698116148	0.491899757	0.568300856
122	2.66783183	1275085	1275085	38	2	1	578	1	1275085	0.407358064	0.306672345	49.00321636	159.790138	123.5082375	125.8655377	88.37966886	161.2719578	260749.3325	65.09180123	0.555880484	35507.34234	0.136174241	260791.7466	53	127	3922469435	2.351141483	39	5.899059051	301	23.65858316	90.49035486	92	-476	777	16.06167473	95.60626624	-0.640420583	2383782123	0.236365059	952.053821	585.5137672	24.18392702	90.82818082	-4.921192316	4.301186885	1.695969919	0.432431695	0.969113162
123	2.64567902	1277338	1277338	39	0	0	944	0	1277338	0.539989913	0.380339888	29.76102763	78.24850511	56.73873347	69.6149398	70.95410956	83.14221845	58056.00723	42.25340349	0.611215232	11862.82341	0.204334125	58118.34694	68	118	551715485	1.753843763	25	3.387858749	173	15.28567339	94.76396968	97	-28	201	10.73162108	96.72819198	-0.452095457	543775195.7	0.346039772	376.133175	40.66268226	6.354759347	11.44252767	-1.160321582	1.834983245	0.716680896	0.436506756	0.574146052
125	1.521377489	1282942	1282942	40	0	0	922	0	1282942	0.542622795	0.261040126	13.84291703	53.02984345	40.21333654	57.45106228	44.64973429	60.72133397	9716.184565	28.77520186	0.511710349	4303.189065	0.442888773	9744.581504	48	120	129877575	2.253352433	38	3.328770595	195	22.32252824	84.41896341	86	-74	269	15.72550476	88.99081036	-0.28149887	77170891.16	0.246088117	792.8029453	48.78435356	6.95385987	38.81548882	-1.813819102	3.450129055	1.737984925	0.328843653	0.988149755
127	-0.460506936	1284821	1284821	41	3	1	915	0	1284821	0.70663469	0.424935418	19.22993544	45.25378361	40.11430221	36.92838852	47.6335406	49.50153845	16590.09983	31.97789337	0.608213732	5172.02445	0.311753667	16620.08944	34	98	153603930	2.088363509	33	3.322378952	211	19.60227049	65.82523021	65	-35	246	13.89047014	70.32575784	0.16050111	82198179.39	0.275926081	612.7512831	27.23453936	5.182778564	26.00388866	0.856982121	2.819004363	1.325653174	0.360187165	0.840043767
128	-0.190013103	1285849	1285849	42	3	1	413	1	1285849	0.847229433	0.473768759	15.23312209	32.15307427	29.4539539	34.90928884	34.1069986	36.49541455	8349.257469	27.24103087	0.716359162	2778.338822	0.33276478	8371.788025	16	100	63029569	2.512885127	45	5.773211017	203	26.72464002	58.74621687	60	-298	501	18.34411355	68.21040109	-0.545779958	38951073.37	0.20971945	1201.54082	223.9775812	14.93923415	125.8184636	-3.88066446	5.381189274	2.194611111	0.420837692	1.082996097
130	0.827152069	1290553	1290553	43	2	1	849	1	1290553	0.649158848	0.598839838	41.4170886	69.16221331	58.40128554	86.61347997	84.67770156	92.37493477	59916.21518	44.89726269	0.510639869	14501.03449	0.242021871	59962.02477	20	94	415247968	2.323074774	39	10.59444496	194	23.43719083	57.50209956	59	-496	690	16.199284	65.05547328	-0.885333217	253772156.8	0.236911619	925.7231498	524.3170092	22.88460921	153.3682191	-6.106032427	4.165750939	1.719463433	0.415400796	0.963047156
131	0.095406077	1290617	1290617	44	2	1	58	1	1290617	0.889243176	0.844399271	28.35734362	33.58286131	40.16850555	43.47161711	35.57586033	44.22986114	19815.65052	29.86333026	0.79006151	4482.243468	0.22619714	19843.50632	25	93	143318904	2.228651625	35	3.625256097	172	21.61378256	58.99964474	60	-81	253	14.89305963	65.13805304	-0.220774141	84195321.71	0.254019305	762.0078748	48.28805492	6.908766396	44.35976912	-0.774841672	3.583507646	1.355569367	0.450407417	0.853137104
137	0.638528675	1300508	1300508	45	3	1	318	1	1300508	0.636264919	0.586870836	45.44672996	77.43906701	79.69856694	65.3286183	83.25427565	83.2918028	85490.01789	49.2717617	0.555910132	16881.97062	0.197473004	85512.49695	13	93	596959201	2.469669075	42	26.73146862	176	26.52911773	53.7791854	58	-600	776	17.38527296	65.68180476	-2.671904112	368909418.3	0.220982105	1421.898695	716.3767815	26.74580432	800.1725533	-33.79567824	6.30382372	2.149682094	0.491063231	0.998801818
138	0.511076626	1302807	1302807	46	3	1	459	1	1302807	0.804720553	0.55421711	39.41294435	71.11462933	65.39860502	77.90986002	77.61493651	78.00103446	68331.95686	57.22740387	0.530132843	15246.91523	0.223130083	68294.9295	16	96	457880674	2.417680341	42	7.035396068	215	25.11768181	55.8016342	56	-447	662	17.54843363	64.36791956	-0.467526275	282961537.1	0.220393747	1029.406689	432.9454106	20.7909013	132.8837769	-3.871941765	4.706968637	1.971970472	0.409234086	1.044491996
139	0.770478905	1303152	1303152	47	3	1	834	0	1303152	0.571980477	0.374695094	24.40866087	65.14272874	43.53752232	65.55536922	67.6570389	67.95272873	37561.40724	37.26036906	0.599418193	9048.614945	0.240901915	37565.86263	18	102	239535619	2.438155165	44	2.863325559	180	25.80452337	61.12836896	62	-91	271	18.47098603	69.05082636	-0.117033733	179114657.4	0.212620401	1031.339129	50.09866923	7.029544852	63.71111318	-1.653471328	4.711188251	1.97538363	0.408943903	1.063656052
146	0.79026139	1308346	1308346	48	2	1	374	1	1308346	0.712667797	0.610396932	31.59456915	51.76069453	54.25639228	47.6767374	56.67466649	56.79859437	38233.96683	36.88818014	0.697333784	7870.632918	0.205854468	38246.84143	34	105	350431116	2.277783396	36	4.741573126	203	22.35500087	69.51097108	70	-224	427	15.38472438	75.24732914	-0.315082179	216559756.4	0.246834205	830.3854427	152.7362674	12.33688356	55.43928063	-1.254455259	3.764540778	1.614293464	0.399488685	0.928025954
147	0.771351524	1309030	1309030	49	0	0	811	0	1309030	0.38196913	0.266162901	25.49389896	95.78306702	74.28372978	54.85799316	64.538296	97.79583774	32486.25469	36.58617481	0.506776418	9715.552217	0.299066553	32542.25922	27	121	397942239	2.77408918	47	16.36370549	490	31.71389966	73.31307089	72	-606	1096	19.69074459	86.9308079	-0.258604688	245920725.7	0.189911552	2182.158999	816.4903537	28.54306467	1316.564742	23.5358292	10.21325409	3.079603847	0.537060932	1.192293305
148	0.397622238	1311753	1311753	50	2	1	335	1	1311753	0.728098106	0.632540115	36.13463195	57.12622979	59.54929189	60.32464256	53.29854466	66.81994302	52791.92448	41.59349972	0.698531641	9742.633628	0.184547802	52808.9447	29	98	414092266	2.232482445	36	20.15835083	189	21.81766799	63.47274557	64	-526	715	15.09451628	69.61171949	-1.217242517	255901134.8	0.252457508	817.0020599	630.7350116	25.10255782	186.7710335	-5.821868964	3.842431087	1.456205879	0.450194916	0.861710573
149	1.314071851	1311766	1311766	51	2	1	698	0	1311766	0.782345788	0.509510265	27.09408665	53.17672385	44.50464645	58.30899653	52.4201784	61.01818172	24531.94739	41.60258591	0.495458214	8240.719049	0.335917851	24562.33697	47	107	161441645	2.004828027	32	2.895502572	156	18.64606293	77.08555034	77	-21	177	13.44374185	80.48687292	-0.111557507	159118176.8	0.286154195	535.9546409	22.1843802	4.665780801	20.88154173	-0.377990189	2.658529671	0.99975312	0.45382514	0.695612507
151	0.898573605	1313434	1313434	52	2	1	782	0	1313434	0.666768868	0.543258624	28.47407429	52.41347862	53.24310401	42.88621619	54.58634618	55.82362055	32163.43347	34.94767578	0.642661721	7610.443415	0.236617879	32183.12378	44	111	324728863	2.225842053	36	8.463677384	229	21.6344594	77.38179724	78	-255	484	14.75171003	82.47441403	-0.784698341	218910540.3	0.256698602	814.0864261	215.8336875	14.67228026	85.66376447	-3.534587919	3.719133084	1.488134084	0.428172557	0.854521158
153	-0.298302493	1315150	1315150	53	1	1	70	1	1315150	0.833212781	0.619661824	29.08294858	46.93358126	51.88588224	48.10292716	48.76464624	52.40300983	32171.39339	39.10565975	0.666483013	7339.6433	0.228141915	32202.98767	14	91	199777220	2.404286807	41	8.495784043	303	24.92798753	52.49928996	53	-330	633	17.16293778	61.91736218	-0.439216043	123458517.6	0.225875708	1077.584292	279.2998276	16.68438749	181.5967786	-1.531529781	5.300244257	1.576615009	0.541739653	0.865319716
154	0.557867197	1315355	1315355	54	1	1	785	0	1315355	0.672934986	0.296680052	13.83011167	46.61625061	41.19432796	37.6384975	48.49014276	49.55909115	8043.588638	31.36970595	0.463721127	4186.590427	0.520487884	8060.943604	36	97	63364302	2.00571225	33	2.8904822	164	19.09948373	65.58954308	64	-12	176	13.88598342	69.69745699	0.328905323	39157931.99	0.283902097	555.7473485	18.09436837	4.210524203	20.93940262	1.163765689	2.681342574	1.218156477	0.3757414	0.811382452
161	0.403852166	1323725	1323725	55	1	1	443	1	1323725	0.745256121	0.57101032	31.33721143	54.88028912	55.35888107	49.34291135	58.83606147	61.81983415	34897.41039	40.89987139	0.554762513	9309.059756	0.26675503	34925.19379	25	97	257310177	2.261237608	37	10.41420073	170	22.50578447	60.8716447	62	-373	543	15.84448016	67.47557837	-0.918373234	159012789.4	0.244657118	847.596548	325.2854351	18.0183656	104.7616125	-4.221882194	3.969131167	1.473759411	0.458689368	0.859894296
164	0.779649431	1324702	1324702	56	1	1	751	0	1324702	0.760601981	0.45687706	22.1619188	48.50740112	43.00113552	49.42008424	49.68900351	52.84759605	21680.66071	36.89482537	0.594582559	6323.928733	0.291685241	21684.32434	34	102	157421340	2.186068176	36	3.097012312	165	21.10176724	67.93735217	68	-48	213	14.91867222	72.93398908	-0.0649442	115346874.2	0.256423304	703.8829442	28.19342892	5.279461019	27.8650133	-0.306384315	3.027908046	1.745276449	0.26868155	0.99203171
166	0.395158298	1326063	1326063	57	1	1	747	0	1326063	0.800396956	0.630547062	26.60397313	42.19189134	38.74527441	38.92232662	43.71832	47.36984893	15904.89864	33.77026139	0.577334496	5297.5763	0.333078281	15938.34686	40	119	188600186	2.449729987	41.5	39.16938676	245	25.59800142	77.48927921	78	-712	957	17.27644757	85.51395002	-2.739292842	116551323.4	0.221031807	1308.047256	1069.766109	32.69009654	1020.515672	-27.64607923	6.288380556	1.794188981	0.556170545	0.875698202
171	3.316684908	1329804	1329804	58	1	1	420	1	1329804	0.552953315	0.204878718	19.61017087	95.71599764	88.21413365	59.0775577	90.14620325	93.59215097	57702.42036	52.92647819	0.521674328	13842.48344	0.239894329	57802.95238	82	138	743899398	1.940859362	29	3.110164763	211	17.51962888	110.4294849	111	4	207	12.16654613	112.6248441	-0.108945314	733193197.9	0.306031916	489.6843851	25.18786988	4.977895042	18.62734859	-0.110099042	2.461463837	0.827911181	0.496413995	0.614274496
172	0.40335658	1330441	1330441	59	0	0	720	0	1330441	0.680338918	0.598821249	21.09203126	35.22258321	31.7999461	32.26108473	42.1875	42.35455928	8821.961403	23.96329413	0.606851795	3402.344244	0.38566755	8845.779419	34	109	86350784	2.360045883	41	6.844576487	202	24.22791541	71.07167808	72	-249	451	17.03068495	77.66988034	-0.652324698	53363140.14	0.23046065	981.4268868	180.9317164	13.42490412	96.7679485	-3.232713279	4.532591438	1.718269275	0.450411491	0.91929118
175	0.115485325	1332825	1332825	60	3	1	714	0	1332825	0.767725837	0.659599079	30.60747415	46.40314873	57.00877125	49.0750009	47.98795931	58.39675217	30072.57557	35.62489621	0.610749601	7657.165177	0.254622859	30109.26819	27	94	217077019	2.180157852	35	3.868812201	243	20.95136287	61.16758343	62	-97	340	14.56245175	66.74893961	0.013899381	134149464	0.261375877	713.9476762	49.64291166	7.012435709	40.67053709	0.038884067	3.27978407	1.405274783	0.399792329	0.855694562
176	-0.808340611	1332937	1332937	61	2	1	714	0	1332937	0.872464971	0.476787351	21.90329297	45.93933315	51.81520753	50.64493539	52.43343569	53.34487822	21092.08864	40.08045895	0.56715386	6509.230107	0.30861003	21149.89585	6	90	111613950	2.43287933	41	2.963615819	196	25.44204656	50.05402492	51	-61	257	17.69051133	59.48692361	-0.089204242	74843011.27	0.216561333	1033.28867	32.47496392	5.620260426	76.69760154	-0.529787728	4.991692224	1.44179378	0.551339002	0.86887234
179	1.174619878	1335225	1335225	62	3	1	694	0	1335225	0.840331997	0.515584227	30.80373862	59.74530832	54.19240174	68.62506404	62.59392357	70.57494424	33791.58497	50.20589424	0.442425293	11424.83366	0.338097005	33909.85107	33	116	372534688	2.405708698	44	2.643183196	224	25.45436383	76.19922729	77	-33	257	18.44453	82.39634814	0.017714539	230219343	0.214508706	982.8359463	33.05500026	5.676723759	63.35893559	-0.175685818	4.810483385	1.492536306	0.526369328	0.899918181
180	-1.24482222	1335722	1335722	63	0	0	706	0	1335722	0.670718286	0.474719295	23.33688765	49.1593409	49.52219209	54.91470659	40.64159817	58.04981907	18819.29684	32.97206886	0.507882258	6736.846898	0.357975484	18862.01477	38	117	218806161	2.337185988	43	2.601878689	206	24.4368513	79.23619029	81	-58	264	17.96324782	84.66877555	-0.078882381	135218040.8	0.2236994	890.4277015	46.76003177	6.782635221	50.45702444	-0.641529981	4.380330656	1.357118054	0.526854049	0.840569754
185	1.714919155	1340565	1340565	64	3	1	685	0	1340565	0.672796926	0.394679367	37.37791676	94.70451186	80.34653948	107.6130401	77.27020651	109.8056533	108233.0303	63.71690444	0.569679117	19279.40841	0.178128695	108269.0277	40	117	1303560057	2.418297428	39	12.45494381	267	24.7261417	79.76511718	82	-648	915	16.67654901	86.25831103	-0.821619538	805575291.6	0.228093601	1078.022302	885.2174078	29.73513059	263.583943	-5.949506755	5.521368613	1.363764538	0.603548102	0.809941347
[truncated: 793 more columns]
