# Supplementary material for: Predictive nomogram for lymph node metastasis and survival in gastric cancer using contrast-enhanced computed tomography-based radiomics: a retrospective study
Source: PeerJ. 2024 Mar 20;12:e17111. doi: 10.7717/peerj.17111 (PMC10960528; doi:10.7717/peerj.17111)
Supplement: Supplemental Information 2 [file peerj-12-17111-s002.zip › Raw Data/1 Features/valiadpre.csv]

	x
1	1.11981489867503
2	-1.80210008174207
3	0.347327840207817
4	1.22644154551971
5	0.903902511145183
6	0.395320266957132
7	0.0942859827612939
8	3.24063534925566
9	1.08875607110475
10	-0.0641596083342529
11	-0.993557383560478
12	-0.0845765516900989
13	-0.438210723474104
14	0.0189664729232808
15	1.50371805199017
16	-0.96042464058902
17	0.843211412214447
18	0.707902244227387
19	2.26908032710742
20	2.01238803338373
21	-1.16181916685332
22	0.011085740773895
23	1.79686468090067
24	0.825341614757935
25	0.644445184954493
26	0.0844398054758203
27	-0.0118501101051647
28	1.4772035841665
29	1.85458988588966
30	2.00921237617779
31	0.869656415101378
32	0.894820813135048
33	1.67954108266113
34	1.61511310999745
35	1.17074675944516
36	0.919630532361033
37	-0.689709910373555
38	2.66783182959577
39	2.64567902038526
40	1.52137748862429
41	-0.460506935798974
42	-0.19001310275429
43	0.827152069222447
44	0.0954060771770041
45	0.63852867458447
46	0.511076626433877
47	0.770478905031523
48	0.79026138959121
49	0.771351523739114
50	0.397622238181927
51	1.31407185132804
52	0.898573604528498
53	-0.298302493478405
54	0.557867197388273
55	0.403852165550411
56	0.779649430703675
57	0.395158298112703
58	3.31668490825463
59	0.40335657994298
60	0.115485325221384
61	-0.808340610906836
62	1.1746198781067
63	-1.24482222026495
64	1.71491915456891
